# Supplementary material for: MARPLE, a point-of-care, strain-level disease diagnostics and surveillance tool for complex fungal pathogens
Source: BMC Biol. 2019 Aug 13;17:65. doi: 10.1186/s12915-019-0684-y (PMC6691556; doi:10.1186/s12915-019-0684-y)
Supplement: Supplementary file 1 — Tables S1-S15. Microsoft Excel Workbook containing 15 worksheets. Table S1: Description of Pst isolates. Table S2: Number of reads aligned to the PST-130 reference genome for the 100 RNA-seq datasets. Table S3: Number of reads aligned to the PST-130 reference genome for the 25 genomic datasets utilised herein. Table S4: Oligonucleotide (primer) sequences and pooling strategy for the 242 Pst genes selected. Table S5: Genomic location and functional annotation of the 242 Pst genes selected. Table S6: Number of reads aligned to the PST-130 reference genome for the 4 MiSeq amplicon datasets. Table S7: Number of reads generated on the MinION platform that aligned to the 242 Pst genes selected. Table S8: Time taken to generate a given number of MinION reads for the four Ethiopian Pst-infected wheat samples. Table S9: Details of SNP positions per gene detected in MinION and Illumina datasets generated from four Pst isolates. Table S10: Details of homokaryotic and heterokaryotic positions in consensus sequences obtained from Illumina MiSeq and MinION platforms. Table S11: Number of reads aligned to the PST-130 reference genome for the Ethiopian Pst RNA-seq datasets. Table S12: Additional Pst reference isolates representing diverse virulence phenotypes and key genetic groups of a worldwide phylogeny of Pst. Table S13: Components used in the MARPLE pipeline. Table S14: Details of Illumina library preparation of 4 Pst-infected samples. Table S15: Details of libraries made for MinION sequencing of Pst-infected wheat leaf samples. (XLSX 4138 kb) [file 12915_2019_684_MOESM1_ESM.xlsx]

## Sheet: Table S1
Table S1: Description of Pst isolates.
Metadata									Analysis undertaken
ID	Date Collected	Country of Origin	Location	Host	Host variety	Source	Data type	Accession number	Global populaton analysis	Selection of minimal gene set	MinION vs. Miseq comparison	Ethiopian population analysis	In-field diagnostics
16.0527	2016-04-21	USA	Warsaw, Virginia	Wheat	unknown	This study	RNA-seq	ERS3172907	Y	Y
16.0551	2016-04-04	USA	Woodland, California	Wheat	breeding line	This study	RNA-seq	ERS3172908	Y	Y
16.0554	2016-05-27	USA	Weedsport, New York	Wheat	Seedway	This study	RNA-seq	ERS3172909	Y	Y
16.0555	2016-05-23	USA	Lansing, Michigan	Wheat	K505hw14	This study	RNA-seq	ERS3172910	Y	Y
16.0771	2016-10-18	South Africa	Napier	Wheat	unknown	This study	RNA-seq	ERS3172911	Y	Y
16.0772	2016-10-18	South Africa	Napier	Wheat	unknown	This study	RNA-seq	ERS3172912	Y	Y
16.0774	2016-12-05	Ethiopia	Sinana	Wheat	Hoggana	This study	RNA-seq	ERS3172913	Y	Y
16.0775	2016-12-05	Ethiopia	Sinana	Wheat	Digalu	This study	RNA-seq	ERS3172914	Y	Y
16.0776	2016-12-05	Ethiopia	Sinana	Wheat	Millenium	This study	RNA-seq	ERS3172915	Y	Y
16.0779	2016-12-05	Ethiopia	Sinana	Wheat	SPPSN#15	This study	RNA-seq	ERS3172916	Y	Y
16.0782	2016-11-26	China	Nanhu, Zhuanglang	Wheat	unknown	This study	RNA-seq	ERS3172917	Y	Y
16.0783	2016-11-26	China	Nanhu, Zhuanglang	Wheat	unknown	This study	RNA-seq	ERS3172918	Y	Y
16.0786	2016-11-26	China	Nanhu, Zhuanglang	Wheat	unknown	This study	RNA-seq	ERS3172919	Y	Y
16.0787	2016-11-26	China	Nanhu, Zhuanglang	Wheat	unknown	This study	RNA-seq	ERS3172920	Y	Y
16.0788	2016-11-27	China	Pingnan, Quizhou	Wheat	unknown	This study	RNA-seq	ERS3172921	Y	Y
16.0789	2016-11-27	China	Pingnan, Quizhou	Wheat	unknown	This study	RNA-seq	ERS3172922	Y	Y
16.079	2016-11-27	China	Pingnan, Quizhou	Wheat	unknown	This study	RNA-seq	ERS3172923	Y	Y
16.0791	2016-11-27	China	Pingnan, Quizhou	Wheat	unknown	This study	RNA-seq	ERS3172924	Y	Y
16.0793	2016-11-27	China	Pingnan, Quizhou	Wheat	unknown	This study	RNA-seq	ERS3172925	Y	Y
16.0794	2016-11-28	China	Pingnan, Quizhou	Wheat	unknown	This study	RNA-seq	ERS3172926	Y	Y
16.0796	2016-11-28	China	Jinshan, Gangu	Wheat	unknown	This study	RNA-seq	ERS3172927	Y	Y
16.0797	2016-11-28	China	Jinshan, Gangu	Wheat	unknown	This study	RNA-seq	ERS3172928	Y	Y
16.0798	2016-11-28	China	Jinshan, Gangu	Wheat	unknown	This study	RNA-seq	ERS3172929	Y	Y
16.0799	2016-11-28	China	Jinshan, Gangu	Wheat	unknown	This study	RNA-seq	ERS3172930	Y	Y
16.08	2016-11-28	China	Jinshan, Gangu	Wheat	unknown	This study	RNA-seq	ERS3172931	Y	Y
16.0801	2016-11-28	China	Jinshan, Gangu	Wheat	unknown	This study	RNA-seq	ERS3172932	Y	Y
16.0802	2016-11-28	China	Jinshan, Gangu	Wheat	unknown	This study	RNA-seq	ERS3172933	Y	Y
16.0803	2016-11-28	China	Jinshan, Gangu	Wheat	unknown	This study	RNA-seq	ERS3172934	Y	Y
16.0804	2016-11-28	China	Jinshan, Gangu	Wheat	unknown	This study	RNA-seq	ERS3172935	Y	Y
17.0006	2017-04-07	USA	Chickasha, Oklahoma	Wheat	Ruby Lee	This study	RNA-seq	ERS3172936	Y	Y
17.0007	2017-04-11	USA	Altus, Oklahoma	Wheat	Snowmass	This study	RNA-seq	ERS3172937	Y	Y
17.0008	2017-04-25	USA	Wichita, Kansas	Wheat	2141	This study	RNA-seq	ERS3172938	Y	Y
17.0009	2017-04-27	USA	Wichita, Kansas	Wheat	LCS Compass	This study	RNA-seq	ERS3172939	Y	Y
17.0021	2017-05-25	USA	Layfayette, Indiana	Wheat	NC13142-33	This study	RNA-seq	ERS3172940	Y	Y
17.0022	2017-05-25	USA	Layfayette, Indiana	Wheat	NC13142-35	This study	RNA-seq	ERS3172941	Y	Y
17.0023	2017-05-25	USA	Layfayette, Indiana	Wheat	NC13142-36	This study	RNA-seq	ERS3172942	Y	Y
17.0028	2017-05-30	Sweden	Sanby	Wheat	Linz	This study	RNA-seq	ERS3172943	Y	Y
17.0029	2017-05-30	Sweden	Sanby	Wheat	Linz	This study	RNA-seq	ERS3172944	Y	Y
17.003	2017-06-02	Sweden	Svalöv	Wheat	Kranich	This study	RNA-seq	ERS3172945	Y	Y
17.0031	2017-06-02	Sweden	Svalöv	Wheat	Norin	This study	RNA-seq	ERS3172946	Y	Y
17.0057	2017-06-13	USA	Walla Walla, Washington	Wheat	Otto	This study	RNA-seq	ERS3172947	Y	Y
17.0058	2017-06-13	USA	Walla Walla, Washington	Wheat	Artdeco	This study	RNA-seq	ERS3172948	Y	Y
17.0089	2017-06-15	Sweden	Svalöv	Wheat	Kranich	This study	RNA-seq	ERS3172949	Y	Y
17.009	2017-06-15	Sweden	Svalöv	Wheat	555012	This study	RNA-seq	ERS3172950	Y	Y
17.0189	2017	China	unknown	Wheat	unknown	This study	RNA-seq	ERS3172951	Y	Y
17.019	2017	China	unknown	Wheat	unknown	This study	RNA-seq	ERS3172952	Y	Y
17.0191	2017	China	unknown	Wheat	unknown	This study	RNA-seq	ERS3172953	Y	Y
17.0192	2017	China	unknown	Wheat	unknown	This study	RNA-seq	ERS3172954	Y	Y
17.0193	2017	China	unknown	Wheat	unknown	This study	RNA-seq	ERS3172955	Y	Y
17.0194	2017	China	unknown	Wheat	unknown	This study	RNA-seq	ERS3172956	Y	Y
17.0197	2017	China	unknown	Wheat	unknown	This study	RNA-seq	ERS3172957	Y	Y
17.0203	2017	China	unknown	Wheat	unknown	This study	RNA-seq	ERS3172958	Y	Y
17.0204	2017	China	unknown	Wheat	unknown	This study	RNA-seq	ERS3172959	Y	Y
17.0207	2017	China	unknown	Wheat	unknown	This study	RNA-seq	ERS3172960	Y	Y
17.0208	2017	China	unknown	Wheat	unknown	This study	RNA-seq	ERS3172961	Y	Y
17.0286	2017	UK	unknown	Wheat	unknown	This study	RNA-seq	ERS3172962	Y	Y
14.0001	2014-05-21	Croatia	Osisek	Wheat	unknown	Bueno-Sancho et al., 2017	RNA-seq	ERS1327119	Y	Y
14.0002	2014-06-12	Czech Republic	Rokytnice	Wheat	Tilman	Bueno-Sancho et al., 2017	RNA-seq	ERS1327120	Y	Y
14.0004	2014-06-16	France	Marchélepot	Wheat	Glasgow	Bueno-Sancho et al., 2017	RNA-seq	ERS1327121	Y	Y
14.0005	2014-06-16	France	Marchélepot	Wheat	Trapez	Bueno-Sancho et al., 2017	RNA-seq	ERS1327122	Y	Y
14.0006	2014-06-16	France	Marchélepot	Wheat	Bergamo	Bueno-Sancho et al., 2017	RNA-seq	ERS1327123	Y	Y
14.0007	2014-06-10	France	Pontfaverger	Wheat	Trapez	Bueno-Sancho et al., 2017	RNA-seq	ERS1327124	Y	Y
14.0008	2014-05-19	Austria	Groß-Enzersdorf	Wheat	Sax	Bueno-Sancho et al., 2017	RNA-seq	ERS1327125	Y	Y
14.0009	2014-05-22	Austria	Gießhübl	Wheat	Sax	Bueno-Sancho et al., 2017	RNA-seq	ERS1327126	Y	Y
14.0010	2014-05-22	Poland	Choryn	Wheat	unknown	Bueno-Sancho et al., 2017	RNA-seq	ERS1327127	Y	Y
14.0011	2014-05-13	Croatia	unknown	Wheat	unknown	Bueno-Sancho et al., 2017	RNA-seq	ERS1327128	Y	Y
14.0014	2014-06-02	France	Gourhel	Wheat	Altigo	Bueno-Sancho et al., 2017	RNA-seq	ERS1327129	Y	Y
14.0015	2014-06-04	France	Guégon	Wheat	Expert	Bueno-Sancho et al., 2017	RNA-seq	ERS1327130	Y	Y
14.0016	2014-06-04	France	Loyat	Wheat	Alixan	Bueno-Sancho et al., 2017	RNA-seq	ERS1327131	Y	Y
14.0017	2014-02-21	UK	Sutton Scotney, Hampshire	Wheat	Victo	Bueno-Sancho et al., 2017	RNA-seq	ERS1327132	Y	Y
14.0018	2014-02-21	UK	Sutton Scotney, Hampshire	Wheat	Oakley	Bueno-Sancho et al., 2017	RNA-seq	ERS1327133	Y	Y
14.0019	2014-03-07	UK	unknown	Wheat	Panorama	Bueno-Sancho et al., 2017	RNA-seq	ERS1327134	Y	Y
14.0020	2014-03-07	UK	unknown	Wheat	Target	Bueno-Sancho et al., 2017	RNA-seq	ERS1327135	Y	Y
14.0021	2014-03-18	UK	unknown	Wheat	spreader	Bueno-Sancho et al., 2017	RNA-seq	ERS1327136	Y	Y
14.0023	2014	UK	unknown	Wheat	Cocoon	Bueno-Sancho et al., 2017	RNA-seq	ERS1327137	Y	Y
14.0024	2014-06-05	Poland	Kwidzyn	Wheat	Kobra	Bueno-Sancho et al., 2017	RNA-seq	ERS1327138	Y	Y
14.0025	2014-06-05	Poland	Kwidzyn	Wheat	Arkadia	Bueno-Sancho et al., 2017	RNA-seq	ERS1327139	Y	Y
14.0026	2014-06-06	Poland	Środa Wielko	Wheat	Legenda	Bueno-Sancho et al., 2017	RNA-seq	ERS1327140	Y	Y
14.0027	2014-06-06	Poland	Środa Wielko	Wheat	Princeps	Bueno-Sancho et al., 2017	RNA-seq	ERS1327141	Y	Y
14.0035	2014-06-10	Germany	Moselürsch	Wheat	Aktuer	Bueno-Sancho et al., 2017	RNA-seq	ERS1327142	Y	Y
14.0036	2014-06-13	Germany	Etzdorf	Wheat	JB Asano	Bueno-Sancho et al., 2017	RNA-seq	ERS1327143	Y	Y
14.0037	2014-06-13	Germany	Etzdorf	Wheat	Kometus	Bueno-Sancho et al., 2017	RNA-seq	ERS1327144	Y	Y
14.0039	2014-06-16	Germany	Hingste	Wheat	Opal	Bueno-Sancho et al., 2017	RNA-seq	ERS1327145	Y	Y
14.0040	2014-06-16	Germany	Hingste	Wheat	Akteur	Bueno-Sancho et al., 2017	RNA-seq	ERS1327146	Y	Y
14.0041	2014-06-16	Germany	Hingste Inokluiert	Wheat	Contur	Bueno-Sancho et al., 2017	RNA-seq	ERS1327147	Y	Y
14.0042	2014-06-17	Germany	Dunau	Wheat	Loft	Bueno-Sancho et al., 2017	RNA-seq	ERS1327148	Y	Y
14.0043	2014-06-23	Germany	Grucking	Wheat	JB Asano	Bueno-Sancho et al., 2017	RNA-seq	ERS1327149	Y	Y
14.0044	2014-06-23	Germany	Kirchmatting	Wheat	Akteur	Bueno-Sancho et al., 2017	RNA-seq	ERS1327150	Y	Y
14.0046	2014-06-25	France	Bucy Saint Liphard	Wheat	Hysun	Bueno-Sancho et al., 2017	RNA-seq	ERS1327151	Y	Y
14.0047	2014-06-25	France	Bucy Saint Liphard	Wheat	Karur	Bueno-Sancho et al., 2017	RNA-seq	ERS1327152	Y	Y
14.0059	2014-06-19	Czech Republic	Olomouc	Perennial grass	unknown	Bueno-Sancho et al., 2017	RNA-seq	ERS1327153	Y	Y
14.0060	2014-06-19	Czech Republic	Olomouc	Wheat	NIC08 -108	Bueno-Sancho et al., 2017	RNA-seq	ERS1327154	Y	Y
14.0062	2014-06-23	France	Druelle	Triticale	unknown	Bueno-Sancho et al., 2017	RNA-seq	ERS1327156	Y	Y
14.0069	2014-06-11	Bulgaria	Novi Han	Wheat	Enola	Bueno-Sancho et al., 2017	RNA-seq	ERS1327157	Y	Y
14.0072	2014-07-03	Spain	Garínoain	Wheat	Camargo	Bueno-Sancho et al., 2017	RNA-seq	ERS1327158	Y	Y
14.0076	2014-05-21	Italy	Ozzano, Bologna	Wheat	Massari	Bueno-Sancho et al., 2017	RNA-seq	ERS1327159	Y	Y
14.0078	2014-06-04	Germany	Ruchheim	Wheat	Victo	Bueno-Sancho et al., 2017	RNA-seq	ERS1327161	Y	Y
14.0079	2014-06-17	Germany	Böhl Bauch 10	Wheat	unknown	Bueno-Sancho et al., 2017	RNA-seq	ERS1327162	Y	Y
14.008	2014-06-17	Germany	Ruchheim	Wheat	Victo	Bueno-Sancho et al., 2017	RNA-seq	ERS3173007	Y	Y
14.0081	2014-05-13	Germany	Gommershoven	Wheat	JB Asano	Bueno-Sancho et al., 2017	RNA-seq	ERS1327163	Y	Y
14.0085	2014-06-03	Germany	Groitzsch	Wheat	Akteur	Bueno-Sancho et al., 2017	RNA-seq	ERS1327165	Y	Y
14.0086	2014-06-03	Germany	Weißensee	Wheat	Ritmo	Bueno-Sancho et al., 2017	RNA-seq	ERS1327166	Y	Y
14.0087	2014-06-03	Germany	Weißensee	Wheat	JB Asano	Bueno-Sancho et al., 2017	RNA-seq	ERS1327167	Y	Y
14.0088	2014-06-03	Germany	Weißensee	Wheat	Akteur	Bueno-Sancho et al., 2017	RNA-seq	ERS1327168	Y	Y
14.0089	2014-06-04	Germany	Tachenhausen	Wheat	Kometus	Bueno-Sancho et al., 2017	RNA-seq	ERS1327169	Y	Y
14.0090	2014-06-05	Germany	Hüttendorf	Wheat	Hermann	Bueno-Sancho et al., 2017	RNA-seq	ERS1327170	Y	Y
14.0091	2014-06-05	Germany	Hüttendorf	Wheat	Kometus	Bueno-Sancho et al., 2017	RNA-seq	ERS1327171	Y	Y
14.0092	2014-05-26	Slovakia	Detva	Wheat	unknown	Bueno-Sancho et al., 2017	RNA-seq	ERS1327172	Y	Y
14.0093	2014-05-26	Slovakia	Detva	Wheat	unknown	Bueno-Sancho et al., 2017	RNA-seq	ERS1327173	Y	Y
14.0094	2014-06-03	France	Nangis, Seine-et-Marne	Wheat	Rosario	Bueno-Sancho et al., 2017	RNA-seq	ERS1327174	Y	Y
14.0095	2014-06-02	Belgium	Koksijde	Wheat	JB Asano	Bueno-Sancho et al., 2017	RNA-seq	ERS1327175	Y	Y
14.0096	2014-06-02	Belgium	Zwevegem	Wheat	JB Asano	Bueno-Sancho et al., 2017	RNA-seq	ERS1327176	Y	Y
14.0097	2014-06-02	Belgium	Tiegem	Wheat	JB Asano	Bueno-Sancho et al., 2017	RNA-seq	ERS1327177	Y	Y
14.0098	2014-06-02	Belgium	Mignault	Wheat	Torch	Bueno-Sancho et al., 2017	RNA-seq	ERS1327178	Y	Y
14.0099	2014-05-24	Romania	unknown	Wheat	unknown	Bueno-Sancho et al., 2017	RNA-seq	ERS1327179	Y	Y
14.0101	2014-05-24	Turkey	unknown	Wheat	unknown	Bueno-Sancho et al., 2017	RNA-seq	ERS1327180	Y	Y
14.0103	2014-05-24	Serbia	unknown	Wheat	unknown	Bueno-Sancho et al., 2017	RNA-seq	ERS1327181	Y	Y
14.0105	2014-06-13	UK	Morley, Norfolk	Wheat	Kranich	Bueno-Sancho et al., 2017	RNA-seq	ERS1327182	Y	Y
14.0108	2014-06-11	France	unknown	Durum wheat	Luminur	Bueno-Sancho et al., 2017	RNA-seq	ERS1327183	Y	Y
14.0115	July 2014	Germany	Werbig	Rye	unknown	Bueno-Sancho et al., 2017	RNA-seq	ERS1327184	Y	Y
14.012	July 2014	Germany	Werbig	Rye	unknown	Bueno-Sancho et al., 2017	RNA-seq	ERS1327185	Y	Y
14.0126	June 2014	UK	Bridgend, Mid Glamorgan	Wheat	Vuka	Bueno-Sancho et al., 2017	RNA-seq	ERS1327186	Y	Y
14.0127	July 2014	UK	unknown	Wheat	Vuka	Bueno-Sancho et al., 2017	RNA-seq	ERS1327187	Y	Y
14.0128	August 2014	UK	Bishop Burton, East Yorkshire	Wheat	Vuka	Bueno-Sancho et al., 2017	RNA-seq	ERS1327188	Y	Y
14.0129	2014-06-23	UK	Broughton, Hampshire	Wheat	Panacea	Bueno-Sancho et al., 2017	RNA-seq	ERS1327189	Y	Y
14.0135	2014-06-23	UK	Humbie, East Lothian	Wheat	KWS Kielder	Bueno-Sancho et al., 2017	RNA-seq	ERS1327190	Y	Y
14.0139	2014-06-23	UK	Wolferton, Norfolk	Wheat	Jorvik	Bueno-Sancho et al., 2017	RNA-seq	ERS1327191	Y	Y
14.0140	2014-06-23	UK	Humbie, East Lothian	Wheat	LGW65 (Energise)	Bueno-Sancho et al., 2017	RNA-seq	ERS1327192	Y	Y
14.0141	2014-06-23	UK	Wolferton, Norfolk	Wheat	KWS Santiago	Bueno-Sancho et al., 2017	RNA-seq	ERS1327193	Y	Y
14.0142	2014-06-23	UK	Humbie, East Lothian	Wheat	JB Diego	Bueno-Sancho et al., 2017	RNA-seq	ERS1327194	Y	Y
14.0145	2014-04-28	UK	York, North Yorkshire	Wheat	Solstice	Bueno-Sancho et al., 2017	RNA-seq	ERS1327195	Y	Y
14.0146	2014-04-28	UK	York, North Yorkshire	Wheat	KWS Kielder	Bueno-Sancho et al., 2017	RNA-seq	ERS1327196	Y	Y
14.0148	2014-04-01	UK	Morley, Norfolk	Wheat	Victo	Bueno-Sancho et al., 2017	RNA-seq	ERS1327197	Y	Y
14.0153	2014-01-13	UK	Titchmarsh, Northamptonshire	Wheat	Claire	Bueno-Sancho et al., 2017	RNA-seq	ERS1327200	Y	Y
14.0155	December 2013	UK	Wallingford, Oxfordshire	Wheat	KWS Kielder	Bueno-Sancho et al., 2017	RNA-seq	ERS1327201	Y	Y
14.0158	2014-01-23	UK	Streatley, Oxfordshire	Wheat	Solstice	Bueno-Sancho et al., 2017	RNA-seq	ERS1327202	Y	Y
14.0159	2014-01-23	UK	Caythorpe, Lincolnshire	Wheat	Claire	Bueno-Sancho et al., 2017	RNA-seq	ERS1327203	Y	Y
14.0160	2014-01-23	UK	Caythorpe, Lincolnshire	Wheat	Robigus	Bueno-Sancho et al., 2017	RNA-seq	ERS1327204	Y	Y
14.0163	2014-05-23	UK	Canterbury, Kent	Wheat	Cordiale	Bueno-Sancho et al., 2017	RNA-seq	ERS1327205	Y	Y
14.0165	2014-05-23	UK	Canterbury, Kent	Wheat	Solstice	Bueno-Sancho et al., 2017	RNA-seq	ERS1327206	Y	Y
14.0166	2014-05-06	UK	Caythorpe, Lincolnshire	Wheat	Solstice	Bueno-Sancho et al., 2017	RNA-seq	ERS1327207	Y	Y
14.0167	2014-05-06	UK	Caythorpe, Lincolnshire	Wheat	Robigus	Bueno-Sancho et al., 2017	RNA-seq	ERS1327208	Y	Y
14.0169	2014-05-16	UK	unknown	Wheat	Ambition	Bueno-Sancho et al., 2017	RNA-seq	ERS1327209	Y	Y
14.0172	2014-05-13	UK	Dunmow, Hertfordshire	Wheat	Scout	Bueno-Sancho et al., 2017	RNA-seq	ERS1327210	Y	Y
14.0173	2014-05-08	UK	Cambridgeshire	Wheat	Kranich	Bueno-Sancho et al., 2017	RNA-seq	ERS1327211	Y	Y
14.0174	2014-05-16	UK	Sturminster, Dorset	Wheat	Solstice	Bueno-Sancho et al., 2017	RNA-seq	ERS1327212	Y	Y
14.0175	2014-05-23	UK	Canterbury, Kent	Wheat	Claire	Bueno-Sancho et al., 2017	RNA-seq	ERS1327213	Y	Y
14.0176	2014-05-16	UK	Keisby, Lincolnshire	Wheat	Belvoir	Bueno-Sancho et al., 2017	RNA-seq	ERS1327214	Y	Y
14.0179	2014-05-23	UK	Canterbury, Kent	Wheat	KWS Sterling	Bueno-Sancho et al., 2017	RNA-seq	ERS1327215	Y	Y
14.0180	2014-05-23	UK	Canterbury, Kent	Wheat	Robigus	Bueno-Sancho et al., 2017	RNA-seq	ERS1327216	Y	Y
14.0181	2014-05-06	UK	Headley Hall, North Yorkshire	Wheat	Oakley	Bueno-Sancho et al., 2017	RNA-seq	ERS1327217	Y	Y
14.0182	2014-05-23	UK	Royston, Cambridgeshire	Wheat	Oakley	Bueno-Sancho et al., 2017	RNA-seq	ERS1327218	Y	Y
14.0195	May 2014	UK	Fulbourn, Cambridgeshire	Wheat	Gallant	Bueno-Sancho et al., 2017	RNA-seq	ERS1327224	Y	Y
14.0216	May 2014	UK	Morley, Norfolk	Wheat	Oakley	Bueno-Sancho et al., 2017	RNA-seq	ERS1327229	Y	Y
14.0225	2014-08-13	UK	Cascob, Powys (Wales)	Wheat	AC Barrie	Bueno-Sancho et al., 2017	RNA-seq	ERS1327231	Y	Y
14.0227	2014-08-13	UK	Cascob, Powys (Wales)	Wheat	AC Barrie	Bueno-Sancho et al., 2017	RNA-seq	ERS1327233	Y	Y
12/12	November 2012	New Zealand	Lincoln	Wheat	Sy Epson	Bueno-Sancho et al., 2017	RNA-seq	ERS1327107	Y	Y
11/03	November 2011	New Zealand	Darfield	Wheat	Morph	Bueno-Sancho et al., 2017	RNA-seq	ERS1327108	Y	Y
14.0236	2014-12-01	Ethiopia	Sinana RS	Wheat	unknown	Bueno-Sancho et al., 2017	RNA-seq	ERS1327113	Y	Y
14.0238	2014-12-01	Ethiopia	Sinana RS	Wheat	Hidasse	Bueno-Sancho et al., 2017	RNA-seq	ERS1327115	Y	Y
14.0239	2014-12-01	Ethiopia	Sinana RS	Wheat	Honqolo	Bueno-Sancho et al., 2017	RNA-seq	ERS1327116	Y	Y
14.0240	2014-12-01	Ethiopia	Sinana RS	Wheat	Sanate	Bueno-Sancho et al., 2017	RNA-seq	ERS1327117	Y	Y
Chile_3	2014-11-24	Chile	Carillana	Wheat	Onix	Bueno-Sancho et al., 2017	RNA-seq	ERS1327102	Y	Y
Chile_4	2014-11-24	Chile	StaRosa	Wheat	Onix	Bueno-Sancho et al., 2017	RNA-seq	ERS1327103	Y	Y
Chile_18	2014-11-24	Chile	StaRosa	Wheat	Fito1401-87/ cv. Pantera	Bueno-Sancho et al., 2017	RNA-seq	ERS1327104	Y	Y
Chile_30	2014-12-06	Chile	Cajon	Wheat	Taita	Bueno-Sancho et al., 2017	RNA-seq	ERS1327105	Y	Y
Chile_31	2014-12-07	Chile	Los Tilos	Wheat	Fito 1404-15	Bueno-Sancho et al., 2017	RNA-seq	ERS1327106	Y	Y
14.0183	2014-05-23	UK	Canterbury, Kent	Wheat	Oakley	Bueno-Sancho et al., 2017	RNA-seq	ERS1327219	Y	Y
14.0188	2014-05-16	UK	unknown	Wheat	Kranich	Bueno-Sancho et al., 2017	RNA-seq	ERS1327220	Y	Y
14.0190	2014-05-23	UK	Canterbury, Kent	Wheat	Warrior	Bueno-Sancho et al., 2017	RNA-seq	ERS1327221	Y	Y
14.0191	2014-05-06	UK	Caythorpe, Lincolnshire	Wheat	Oakley	Bueno-Sancho et al., 2017	RNA-seq	ERS1327222	Y	Y
14.0193	2014-05-23	UK	Canterbury, Kent	Wheat	Relay	Bueno-Sancho et al., 2017	RNA-seq	ERS1327223	Y	Y
14.0203	2014-06-02	UK	Sutton Scotney, Hampshire	Wheat	KWS Sterling	Bueno-Sancho et al., 2017	RNA-seq	ERS1327225	Y	Y
14.0205	May 2014	UK	Morley, Norfolk	Wheat	Solstice	Bueno-Sancho et al., 2017	RNA-seq	ERS1327226	Y	Y
14.0210	2014-06-02	UK	Headley Hall, North Yorkshire	Wheat	Relay	Bueno-Sancho et al., 2017	RNA-seq	ERS1327227	Y	Y
14.0218	2014	UK	Morley, Norfolk	Wheat	Cordiale	Bueno-Sancho et al., 2017	RNA-seq	ERS1327230	Y	Y
14.0226	2014-08-13	UK	Cascob, Powys (Wales)	Wheat	AC Barrie	Bueno-Sancho et al., 2017	RNA-seq	ERS1327232	Y	Y
14.0061	2014-06-19	Czech Republic	Olomouc	Wheat	Turandot/Baryton cross	Bueno-Sancho et al., 2017	RNA-seq	ERS1327155	Y	Y
14.0151	2014-01-23	UK	Caythorpe, Lincolnshire	Wheat	Oakley	Bueno-Sancho et al., 2017	RNA-seq	ERS1327198	Y	Y
14.0152	2014-01-23	UK	Caythorpe, Lincolnshire	Wheat	Victo	Bueno-Sancho et al., 2017	RNA-seq	ERS1327199	Y	Y
14.0077	2014-05-21	Italy	Conselice	Wheat	Irnerio	Bueno-Sancho et al., 2017	RNA-seq	ERS1327160	Y	Y
14.0084	2014-05-28	Germany	Groitzsch	Wheat	Kometus	Bueno-Sancho et al., 2017	RNA-seq	ERS1327164	Y	Y
14.0215	May 2014	UK	Morley, Norfolk	Wheat	Warrior	Bueno-Sancho et al., 2017	RNA-seq	ERS1327228	Y	Y
15.0078	2015-05-07	Sweden	Österlen	Wheat	Primus	This study	RNA-seq	ERS3172963	Y	Y
15.0188	2015-06-04	France	Castanet	Triticale	Orleac	This study	RNA-seq	ERS3172964	Y	Y
15.0189	2015-06-04	France	Castanet	Triticale	Ragtac	This study	RNA-seq	ERS3172965	Y	Y
15.019	2015-06-04	France	Castanet	Triticale	Tarzan	This study	RNA-seq	ERS3172966	Y	Y
15.0191	2015-06-04	France	Castanet	Triticale	Fido	This study	RNA-seq	ERS3172967	Y	Y
15.0409	2015-06-15	Poland	Jarosławiec	Wheat	KWS Magic	This study	RNA-seq	ERS3172968	Y	Y
15.0365	2015-05-28	USA	Hitchcock, Nebraska	Wheat	unknown	This study	RNA-seq	ERS3172969	Y	Y
15.0366	2015-03-09	USA	Hidalgo, Texas	Wheat	Sisson	This study	RNA-seq	ERS3172970	Y	Y
15.0367	2015-07-02	USA	Clarkton, South Dakota	Wheat	unknown	This study	RNA-seq	ERS3172971	Y	Y
15.0348	2015-06-01	USA	Bozeman, Montana	Wheat	Yellowstone	This study	RNA-seq	ERS3172972	Y	Y
15.0349	2015-05-27	USA	Corvallis, Oregon	Wheat	ORCF 101R	This study	RNA-seq	ERS3172973	Y	Y
15.035	2015-06-03	USA	Siskiyou, California	Wheat	YS 221	This study	RNA-seq	ERS3172974	Y	Y
15.0351	2015-06-02	USA	Montana	Wheat	unknown	This study	RNA-seq	ERS3172975	Y	Y
15.0353	2015-05-26	USA	Cimarron, Oklahoma	Wheat	Byrd	This study	RNA-seq	ERS3172976	Y	Y
15.0354	2015-06-11	USA	Edicott, Washington	Wheat	unknown	This study	RNA-seq	ERS3172977	Y	Y
15.0355	2015-06-11	USA	St. John, Washington	Wheat	unknown	This study	RNA-seq	ERS3172978	Y	Y
15.0356	2015-06-10	USA	Gregory, South Dakota	Wheat	unknown	This study	RNA-seq	ERS3172979	Y	Y
15.0357	2015-06-09	USA	Ririe, Idaho	Wheat	Deloris	This study	RNA-seq	ERS3172980	Y	Y
15.0359	2015-06-24	USA	Walla Walla, Washington	Wheat	Express	This study	RNA-seq	ERS3172981	Y	Y
15.036	2015-06-29	USA	Tripp, South Dakota	Wheat	unknown	This study	RNA-seq	ERS3172982	Y	Y
15.0361	2015-07-02	USA	Box Butte, Nebraska	Wheat	unknown	This study	RNA-seq	ERS3172983	Y	Y
15.0363	2015-04-10	USA	Mt. Vernon, Washington	Wheat	PS 279	This study	RNA-seq	ERS3172984	Y	Y
15.0608	2015-07-21	Canada	St. Albert, Edmonton	Wheat	HY2042	This study	RNA-seq	ERS3172985	Y	Y
15.0573	July 2015	China	unknown	Wheat	unknown	This study	RNA-seq	ERS3172986	Y	Y
15.0574	July 2015	China	unknown	Wheat	unknown	This study	RNA-seq	ERS3172987	Y	Y
15.0579	July 2015	China	unknown	Wheat	unknown	This study	RNA-seq	ERS3172988	Y	Y
15.0596	2015-07-21	Canada	Lethbridge, Alberta	Wheat	GYT3-190 DN	This study	RNA-seq	ERS3172989	Y	Y
15.0597	2015-07-21	Canada	Lethbridge, Alberta	Wheat	Morocco FF-B	This study	RNA-seq	ERS3172990	Y	Y
15.0604	2015-07-21	Canada	Lethbridge, Alberta	Wheat	Penhold	This study	RNA-seq	ERS3172991	Y	Y
15.0606	2015-07-21	Canada	Lacombe, Alberta	Wheat	HY2047	This study	RNA-seq	ERS3172992	Y	Y
15.0609	2015-07-21	Canada	Lacombe, Alberta	Wheat	Yr31	This study	RNA-seq	ERS3172993	Y	Y
15.0305	2015-04-22	USA	Wichita, Kansas	Wheat	Tam 112	This study	RNA-seq	ERS3172994	Y	Y
15.0306	2015-04-22	USA	Wichita, Kansas	Wheat	Everest	This study	RNA-seq	ERS3172995	Y	Y
15.0308	2015-04-30	USA	Cash, Arkansas	Wheat	LCS 2141	This study	RNA-seq	ERS3172996	Y	Y
88.5SS1	1988	UK	-	Wheat	unknown	Hubbard et al., 2015	Genomic	SRX667861	Y	Y
88.44SS3	1988	UK	-	Wheat	unknown	Hubbard et al., 2015	Genomic	SRX667891	Y	Y
88.45SS	1988	UK	-	Wheat	unknown	Hubbard et al., 2015	Genomic	SRX667866	Y	Y
88.55SS	1988	UK	-	Wheat	unknown	Hubbard et al., 2015	Genomic	SRX667861	Y	Y
87/27 s2	1987	UK	-	Wheat	unknown	Hubbard et al., 2015	Genomic	SRX667853	Y	Y
87/66 s1	1987	UK	-	Wheat	unknown	Hubbard et al., 2015	Genomic	SRX667852	Y	Y
98/83 s3	1998	UK	-	Wheat	unknown	Hubbard et al., 2015	Genomic	SRX667790	Y	Y
01/34 s10	2001	UK	-	Wheat	unknown	Hubbard et al., 2015	Genomic	SRX667770	Y	Y
78.66SS1	1978	UK	-	Wheat	unknown	Hubbard et al., 2015	Genomic	SAMN02947971	Y	Y
16.0182	2016-05-25	Sweden	Svalōv	Wheat	Kranch	This study	RNA-seq	ERS3172998	Y	Y
16.0183	2016-05-26	Sweden	Svalōv	Wheat	Hereford	This study	RNA-seq	ERS3172997	Y	Y
16.0529	2016-04-07	USA	Hutchinson, KS	Wheat	Kannlark	This study	RNA-seq	ERS3172999	Y	Y
16.0536	2016-04-20	USA	Othello, Washington	Wheat	unknown	This study	RNA-seq	ERS3173000	Y	Y
16.0548	2016-04-26	USA	Kalispell, Montana	Wheat	Decade	This study	RNA-seq	ERS3173001	Y	Y
16.0186	2016-05-26	Sweden	Svalōv	Wheat	Linus	This study	RNA-seq	ERS3173002	Y	Y
16.0535	2016-04-26	USA	Rockland, Idaho	Wheat	Bonneville	This study	RNA-seq	ERS3173003	Y	Y
16.0144	2016-05-13	USA	Rearden, Washington	Wheat	Ovation	This study	RNA-seq	ERS3173004	Y	Y
16.0142	2016-05-12	USA	Walla Walla, Washington	Wheat	LCS Jet	This study	RNA-seq	ERS3173005	Y	Y
16.0145	2016-05-17	USA	Lafayette, Indiana	Wheat	DH13SRW024-182	This study	RNA-seq	ERS3173006	Y	Y
08/501 Timber	2008	UK	-	Wheat	Timber	Hubbard et al., 2015	Genomic	SRX667388	Y	Y
03/07 Brock	2003	UK	-	Wheat	Brock	Hubbard et al., 2015	Genomic	SRX667387	Y	Y
11/08 Warrior	2011	UK	Lincolnshire	Wheat	Warrior	Hubbard et al., 2015	Genomic	SRX703657	Y	Y
11/140 Sterling	2011	UK	Bedfordshire	Wheat	KWS Sterling	Hubbard et al., 2015	Genomic	SRX667377	Y	Y
08/21 Solstice	2008	UK	-	Wheat	Solstice	Hubbard et al., 2015	Genomic	SRX667083	Y	Y
J0085F	2000	France	-	Wheat	unknown	Hubbard et al., 2015	Genomic	SRX671609	Y	Y
j02-022	2002	France	-	Wheat	unknown	Hubbard et al., 2015	Genomic	SRX671644	Y	Y
J01144Bm1	2001	France	-	Wheat	unknown	Hubbard et al., 2015	Genomic	SRX672139	Y	Y
J02055C	2002	France	-	Wheat	unknown	Hubbard et al., 2015	Genomic	SRX672141	Y	Y
J8861m2	1988	France	-	Wheat	unknown	Hubbard et al., 2015	Genomic	SRX672197	Y	Y
J89110	1989	France	-	Wheat	unknown	Hubbard et al., 2015	Genomic	SRX672219	Y	Y
J89121M6	1989	France	-	Wheat	unknown	Hubbard et al., 2015	Genomic	SRX672221	Y	Y
13/27	2013-06-12	UK	Cirencester, Gloucestershire	Wheat	Oakley	Hubbard et al., 2015	RNA-seq	SRX684252	Y	Y
13/21	2013	UK	Terrington St Clement, Norfolk	Wheat	Solstice	Hubbard et al., 2015	RNA-seq	SRX684276	Y	Y
13/14	2013-06-05	UK	Boston, Lincolnshire	Wheat	Oakley	Hubbard et al., 2015	RNA-seq	SRX684393	Y	Y
13/22	2013-06-13	UK	Boothby Graffoe, Lincolnshire	Wheat	Solstice	Hubbard et al., 2015	RNA-seq	SRX684439	Y	Y
13/65	2013-06-18	UK	Cambridgeshire	Wheat	Claire	Hubbard et al., 2015	RNA-seq	SRX684850	Y	Y
13/12	2013-06-05	UK	Caythorpe, Lincolnshire	Wheat	RW41088	Hubbard et al., 2015	RNA-seq	SRX684851	Y	Y
13/09	2013-05-29	UK	Caythorpe, Lincolnshire	Wheat	Oakley	Hubbard et al., 2015	RNA-seq	SRX684852	Y	Y
13/29	2013-06-14	UK	Oxfordshire	Wheat	Solstice	Hubbard et al., 2015	RNA-seq	SRX685190	Y	Y
13/15	2013-06-05	UK	Mendlesham, Suffolk	Wheat	Torch	Hubbard et al., 2015	RNA-seq	SRX685990	Y	Y
13/25	2013-06-13	UK	Boothby Graffoe, Lincolnshire	Wheat	KWS Dali	Hubbard et al., 2015	RNA-seq	SRX685991	Y	Y
13/34	2013-06-14	UK	Welbourne, Lincolnshire	Wheat	ReR32	Hubbard et al., 2015	RNA-seq	SRX686004	Y	Y
13/19	2013-06-05	UK	Mendlesham, Suffolk	Wheat	LGW56 (Panacea)	Hubbard et al., 2015	RNA-seq	SRX686005	Y	Y
13/26	2013-06-12	UK	Cirencester, Gloucestershire	Wheat	Horatio	Hubbard et al., 2015	RNA-seq	SRX686006	Y	Y
13/23	2013-06-13	UK	Boothby Graffoe, Lincolnshire	Wheat	KWS Santiago	Hubbard et al., 2015	RNA-seq	SRX664976	Y	Y
13/24	2013-06-13	UK	Boothby Graffoe, Lincolnshire	Wheat	KWS Kielder	Hubbard et al., 2015	RNA-seq	SRX690311	Y	Y
13/32	2013-06-14	UK	Welbourne, Lincolnshire	Wheat	ReR04	Hubbard et al., 2015	RNA-seq	SRX690312	Y	Y
13/20	2013-06-06	UK	Sutton Scotney, Hampshire	Wheat	KWS Rowan	Hubbard et al., 2015	RNA-seq	SRX690338	Y	Y
13/30	2013-06-14	UK	Welbourne, Lincolnshire	Wheat	ReR22	Hubbard et al., 2015	RNA-seq	SRX690343	Y	Y
13/38	2013-06-14	UK	Welbourne, Lincolnshire	Wheat	ReR138	Hubbard et al., 2015	RNA-seq	SRX690348	Y	Y
13/28	2013-06-12	UK	Cirencester, Gloucestershire	Wheat	Solstice	Hubbard et al., 2015	RNA-seq	SRX690352	Y	Y
13/33	2013-06-14	UK	Welbourne, Lincolnshire	Wheat	Recital	Hubbard et al., 2015	RNA-seq	SRX690356	Y	Y
13/36	2013-06-14	UK	Welbourne, Lincolnshire	Wheat	Allez-Y	Hubbard et al., 2015	RNA-seq	SRX690378	Y	Y
13/39	2013-06-14	UK	Welbourne, Lincolnshire	Wheat	Toisander	Hubbard et al., 2015	RNA-seq	SRX690379	Y	Y
13/71	2013-06-19	UK	Headley Hall, North Yorkshire	Wheat	Laurier	Hubbard et al., 2015	RNA-seq	SRX690483	Y	Y
13/42	2013-06-14	UK	Welbourne, Lincolnshire	Wheat	Audace	Hubbard et al., 2015	RNA-seq	SRX690484	Y	Y
13/40	2013-06-14	UK	Welbourne, Lincolnshire	Wheat	Fairplay	Hubbard et al., 2015	RNA-seq	SRX690528	Y	Y
13/35	2013-06-14	UK	Welbourne, Lincolnshire	Wheat	ReR64	Hubbard et al., 2015	RNA-seq	SRX690541	Y	Y
CL1	2013-06-06	UK	Rockland St Mary, Norfolk	Triticale	unknown	Hubbard et al., 2015	RNA-seq	SRX690542	Y	Y
13/18	2013-06-05	UK	Mendlesham, Suffolk	Wheat	KWS 196	Hubbard et al., 2015	RNA-seq	SRX701325	Y	Y
13/37	2013-06-14	UK	Welbourne, Lincolnshire	Wheat	ReR110	Hubbard et al., 2015	RNA-seq	SRX701334	Y	Y
13/520	2013-07-07	UK	NIAB HQ, Cambridgeshire	Wheat	Warrior	Hubbard et al., 2015	RNA-seq	SRX701336	Y	Y
13/123	2013-07-03	UK	Boston, Lincolnshire	Wheat	Ambition	Hubbard et al., 2015	RNA-seq	SRX702401	Y	Y
T13/1	2013-06-26	UK	Headley Hall, North Yorkshire	Triticale	Phidahlia	Hubbard et al., 2015	RNA-seq	SRX702404	Y	Y
T13/2	2013-07-05	UK	Wareham, Dorset	Triticale	Amarillo	Hubbard et al., 2015	RNA-seq	SRX702423	Y	Y
T13/3	2013-07-05	UK	Wool, Dorset	Triticale	Bennette	Hubbard et al., 2015	RNA-seq	SRX702533	Y	Y
13/120	2013-07-03	UK	Caythorpe, Lincolnshire	Wheat	Ambition	Hubbard et al., 2015	RNA-seq	SRX702534	Y	Y
13/182	2013	UK	Unknown	Wheat	Crusoe	Hubbard et al., 2015	RNA-seq	SRX702535	Y	Y
FW1	-	France	-	Wheat	unknown	Hubbard et al., 2015	RNA-seq	ERS1327095	Y	Y
06/01	2006	New Zealand	-	Wheat	unknown	Bueno-Sancho et al., 2017	RNA-seq	ERS1327110	Y	Y
12/08	2012	New Zealand	-	Wheat	unknown	Bueno-Sancho et al., 2017	RNA-seq	ERS1327109	Y	Y
11/13	2011	UK	-	Wheat	unknown	Hubbard et al., 2015	RNA-seq	SRX708523	Y	Y
11/128	2011	UK	-	Wheat	unknown	Hubbard et al., 2015	RNA-seq	SRS707593	Y	Y
78/66	1978	UK	-	Wheat	unknown	Hubbard et al., 2015	RNA-seq	SRX708529	Y	Y
14.0029	2014-05-16	Ethiopia	Kulumsa, Oromia	Wheat	unknown	Bueno-Sancho et al., 2017	RNA-seq	ERS1327111	Y	Y
14.0030	2014-05-16	Ethiopia	Kulumsa, Oromia	Wheat	unknown	Bueno-Sancho et al., 2017	RNA-seq	ERS1327112	Y	Y
Qld-1	16/05/2014	Pakistan	Abbottabad	Wheat	unknown	Bueno-Sancho et al., 2017	RNA-seq	ERS1327096	Y	Y
Qld-2	16/05/2014	Pakistan	Abbottabad	Wheat	unknown	Bueno-Sancho et al., 2017	RNA-seq	ERS1327097	Y	Y
ATR-1	13/05/2014	Pakistan	Attarshisha	Wheat	unknown	Bueno-Sancho et al., 2017	RNA-seq	ERS1327099	Y	Y
ATR-2	13/05/2014	Pakistan	Attarshisha	Wheat	unknown	Bueno-Sancho et al., 2017	RNA-seq	ERS1327100	Y	Y
ATR-3	13/05/2014	Pakistan	Attarshisha	Wheat	unknown	Bueno-Sancho et al., 2017	RNA-seq	ERS1327101	Y	Y
Qld-3	16/05/2014	Pakistan	Qalandar Abad	Wheat	unknown	Bueno-Sancho et al., 2017	RNA-seq	ERS1327098	Y	Y
RB1	2014	UK	Cambridgeshire	Wheat	Oakley	Hubbard et al., 2015	RNA-seq	SRX702551	Y	Y
RB2	2014	UK	Cambridgeshire	Wheat	Torch	Hubbard et al., 2015	RNA-seq	SRX702556	Y	Y
17.0504	2017-10-11	Ethiopia	Ilu, Kobo	Wheat	Kakaba	This study	Genomic	ERS3172854			Y	Y
17.0505	2017-10-11	Ethiopia	Cheha, Gurage	Wheat	Dandaa	This study	Genomic	ERS3172855			Y
17.0506	2017-10-11	Ethiopia	Lera, Siltie	Wheat	Kubsa	This study	Genomic	ERS3172856			Y
17.0507	2017-10-12	Ethiopia	Lemmo, Lereba roma	Wheat	unknown	This study	Genomic	ERS3172857			Y	Y
16.0883	2016-08-25	Ethiopia	Arsi, Robe	Wheat	Madawalabu	This study	RNA-seq/Amplicon	ERS3172858				Y
17.0489	2017-08-29	Ethiopia	Assasa	Wheat	Hogena	This study	RNA-seq/Amplicon	ERS3172859				Y
17.049	2017-08-29	Ethiopia	Assasa	Wheat	PBW343(SC)	This study	RNA-seq/Amplicon	ERS3172860				Y
17.0491	2017-09-06	Ethiopia	Kulumsa	Wheat	Dure	This study	RNA-seq/Amplicon	ERS3172861				Y
17.0492	2017-09-07	Ethiopia	Meraro	Wheat	Kingbird	This study	RNA-seq/Amplicon	ERS3172862				Y
17.0493	2017-09-07	Ethiopia	Meraro	Wheat	Enkoy	This study	RNA-seq/Amplicon	ERS3172863				Y
17.0494	2017-09-07	Ethiopia	Bekoji	Wheat	Kubsa	This study	RNA-seq/Amplicon	ERS3172864				Y
17.0495	2017-09-07	Ethiopia	Meraro	Wheat	Pavon-76	This study	RNA-seq/Amplicon	ERS3172865				Y
17.0496	2017-09-07	Ethiopia	Meraro	Wheat	unknown	This study	RNA-seq/Amplicon	ERS3172866				Y
17.0497	2017-09-07	Ethiopia	Meraro	Wheat	ET13-A2	This study	RNA-seq/Amplicon	ERS3172867				Y
17.0498	2017-09-07	Ethiopia	Bekoji	Wheat	Madawalabu	This study	RNA-seq/Amplicon	ERS3172868				Y
17.0499	2017-09-07	Ethiopia	Meraro	Wheat	Huluka	This study	RNA-seq/Amplicon	ERS3172869				Y
17.05	2017-10-11	Ethiopia	Hadya, lemo, dicho demala	Wheat	Dandaa	This study	RNA-seq/Amplicon	ERS3172870				Y
17.0501	2017-10-11	Ethiopia	Silte zone	Wheat	unknown	This study	RNA-seq/Amplicon	ERS3172871				Y
17.0503	2017-10-11	Ethiopia	Weliso, kora	Wheat	Digalu	This study	RNA-seq/Amplicon	ERS3172872				Y
17.051	2017-10-12	Ethiopia	Shinshicho	Wheat	Ogolcho	This study	RNA-seq/Amplicon	ERS3172873				Y
17.0511	2017-10-12	Ethiopia	Danbora, amancho, bonganeos	Wheat	Kekeba	This study	RNA-seq/Amplicon	ERS3172874				Y
17.0515	2017-10-13	Ethiopia	Silti wereda, danicho, Azoro	Wheat	unknown	This study	RNA-seq/Amplicon	ERS3172875				Y
17.0518	2017-10-13	Ethiopia	Tiya	Wheat	Digalu	This study	RNA-seq/Amplicon	ERS3172876				Y
17.0519	2017-10-13	Ethiopia	Wilting woreda	Wheat	unknown	This study	RNA-seq/Amplicon	ERS3172877				Y
17.052	2017-10-15	Ethiopia	Arsi, Robe	Wheat	BOLO	This study	RNA-seq/Amplicon	ERS3172878				Y
17.0521	2017-10-15	Ethiopia	Arsi, Robe	Wheat	KBG-01	This study	RNA-seq/Amplicon	ERS3172879				Y
17.0523	2017-10-15	Ethiopia	kersa, Bilalo	Wheat	Kubsa	This study	RNA-seq/Amplicon	ERS3172880				Y
17.0525	2017-10-17	Ethiopia	Aleltu, fiche gelila	Wheat	ET13-A2	This study	RNA-seq/Amplicon	ERS3172881				Y
17.0528	2017-10-17	Ethiopia	Aleltu, chole shenkole	Wheat	Dandaa	This study	RNA-seq/Amplicon	ERS3172882				Y
17.0532	2017-10-18	Ethiopia	Moretina jiru, chaso,	Wheat	Hidassie	This study	RNA-seq/Amplicon	ERS3172883				Y
17.0548	2017-10-23	Ethiopia	Lay gayint , 08 wuha midir	Wheat	unknown	This study	RNA-seq/Amplicon	ERS3172884				Y
17.0549	2017-10-23	Ethiopia	Lay gayint, kebele 07	Triticale	unknown	This study	RNA-seq/Amplicon	ERS3172885				Y
17.0553	2017-10-24	Ethiopia	Tilili, Absila	Wheat	Digalu	This study	RNA-seq/Amplicon	ERS3172886				Y
17.0557	2017-10-25	Ethiopia	Kuyu, liben kura	Wheat	Dashen	This study	RNA-seq/Amplicon	ERS3172887				Y
17.0558	2017-10-26	Ethiopia	Arsi, Robe	Wheat	Millenium	This study	RNA-seq/Amplicon	ERS3172888				Y
17.0559	2017-11-08	Ethiopia	Dinsho, abakera zalo	Wheat	Meda wolabu	This study	RNA-seq/Amplicon	ERS3172889				Y
17.0562	2017-11-08	Ethiopia	Sinana, Kabira shaya	Wheat	Emmer wheat	This study	RNA-seq/Amplicon	ERS3172890				Y
17.0563	2017-11-08	Ethiopia	Sinana, Kebira	Wheat	Sofumer	This study	RNA-seq/Amplicon	ERS3172891				Y
17.0564	2017-11-09	Ethiopia	Sinana, Kebira	Wheat	Sofumer	This study	RNA-seq/Amplicon	ERS3172892				Y
17.0565	2017-11-10	Ethiopia	Sinana, Kebira	Wheat	Sofumer	This study	RNA-seq/Amplicon	ERS3172893				Y
17.0567	2017-11-09	Ethiopia	Sinana, selka	Wheat	unknown	This study	RNA-seq/Amplicon	ERS3172894				Y
17.0569	2017-11-09	Ethiopia	Sinana RS	Wheat	Kasuku	This study	RNA-seq/Amplicon	ERS3172895				Y
17.057	2017-11-09	Ethiopia	Sinana RS	Wheat	Bulala	This study	RNA-seq/Amplicon	ERS3172896				Y
17.0571	2017-11-09	Ethiopia	Sinana RS	Wheat	Line	This study	RNA-seq/Amplicon	ERS3172897				Y
17.0593	2017-07-27	Ethiopia	Arsi Robe	Wheat	Wane	This study	RNA-seq/Amplicon	ERS3172898				Y
17.0595	2017-08-29	Ethiopia	Assasa	Wheat	K62954A	This study	RNA-seq/Amplicon	ERS3172899				Y
17.06	2017-09-07	Ethiopia	Meraro	Wheat	Galama	This study	RNA-seq/Amplicon	ERS3172900				Y
17.0602	2017-09-07	Ethiopia	Meraro	Wheat	Lemu	This study	RNA-seq/Amplicon	ERS3172901				Y
17.0611	2017-12-01	Ethiopia	Sinana district	Wheat	unknown	This study	RNA-seq/Amplicon	ERS3172902				Y
17.0612	2017-12-01	Ethiopia	Sinana district	Wheat	unknown	This study	RNA-seq/Amplicon	ERS3172903				Y
17.0613	2017-12-01	Ethiopia	Sinana district	Wheat	unknown	This study	RNA-seq/Amplicon	ERS3172904				Y
17.0614	2017-12-01	Ethiopia	Sinana district	Wheat	unknown	This study	RNA-seq/Amplicon	ERS3172905				Y
17.0615	2017-12-01	Ethiopia	Sinana district	Wheat	unknown	This study	RNA-seq/Amplicon	ERS3172906				Y
Et-0001	2018-08-24	Ethiopia	-	Wheat	unknown	This study	Amplicon	ERS3173014					Y
Et-0002	2018-08-24	Ethiopia	-	Wheat	unknown	This study	Amplicon	ERS3173015					Y
Et-0003	2018-08-15	Ethiopia	-	Wheat	unknown	This study	Amplicon	ERS3173016					Y
Et-0004	2018-08-24	Ethiopia	-	Wheat	unknown	This study	Amplicon	ERS3173017					Y

## Sheet: Table S2
Table S2: Number of reads aligned to the PST-130 reference genome for the 100 RNA-seq datasets.
			Pst-130
ID	Total number of paired reads	Total Filtered paired reads	Unique paired reads aligned	% aligned
16.0527	18860058	18669688	6570338	35.1925
16.0551	19672947	19420131	6633694	34.1589
16.0554	21397603	21121563	7574606	35.862
16.0555	21067498	20796395	7129616	34.2829
16.0771	23817907	23542731	4604412	19.5577
16.0772	23064245	22766272	5440474	23.8971
16.0774	20386317	20181259	5056449	25.0552
16.0775	22175514	21950420	5104769	23.2559
16.0776	17670708	17493122	4304827	24.6087
16.0779	18786493	18596918	4058275	21.8223
16.0782	20461245	20197787	7362026	36.4497
16.0783	20794071	20584565	6109851	29.6817
16.0786	19498724	19301256	5677623	29.4158
16.0787	19347819	19099080	7407865	38.7865
16.0788	19088250	18842928	7388497	39.211
16.0789	20687424	20481229	7676429	37.4803
16.0790	21513708	21236129	8197168	38.6001
16.0791	22636588	22343574	9546967	42.728
16.0793	18022376	17791023	7667263	43.0962
16.0794	22058171	21809018	7664917	35.1456
16.0796	18790448	18575272	7210885	38.8198
16.0797	18588926	18348852	6557256	35.7366
16.0798	19801354	19547303	7849115	40.1545
16.0799	17499747	17273556	6391487	37.0016
16.0800	19267541	19020024	7743378	40.7117
16.0801	23050056	22749240	8812813	38.7389
16.0802	18704597	18463758	6866648	37.1899
16.0803	19047148	18800573	7164373	38.1072
16.0804	22524062	22295661	7901165	35.4381
17.0006	21076937	20601353	1826805	8.8674
17.0007	17620826	17220822	3935580	22.8536
17.0008	19576872	19135178	3165236	16.5415
17.0009	21187766	20708233	4280596	20.671
17.0021	17760539	17357469	2879597	16.59
17.0022	17399341	17005374	3359002	19.7526
17.0023	16569270	16194689	3277139	20.2359
17.0028	19152476	18721071	2235643	11.9419
17.0029	20947086	20475358	2798612	13.6682
17.003	19323776	18888143	4449655	23.5579
17.0031	20360668	19890051	5226553	26.2772
17.0057	16363420	15993913	2751445	17.2031
17.0058	21260328	20779858	2784766	13.4013
17.0089	21688579	21189849	6990427	32.9895
17.009	23779300	23231650	8394961	36.1359
17.0189	18311619	18123782	7130016	39.3407
17.019	19546460	19345411	5939985	30.7049
17.0191	19057030	18860621	6340161	33.6159
17.0192	16747301	16574931	6185547	37.3187
17.0193	18820100	18625118	6855198	36.8062
17.0194	24161686	23912870	7893835	33.0108
17.0197	22259503	21738931	9165321	42.1609
17.0203	18602886	18164132	6566065	36.1485
17.0204	17480109	17069344	4837699	28.3414
17.0207	18058978	17634730	7248907	41.1059
17.0208	20318822	19842210	5754881	29.0032
17.0286	21661496	21264896	4545405	21.3752
15.0078	21638757	21519664	14385576	66.8485
15.0188	22223240	22125467	10806316	48.8411
15.0189	23158186	23055554	12524650	54.3238
15.019	26016894	25902085	12801220	49.4216
15.0191	24684455	24576652	11461578	46.636
15.0409	17921837	17829416	2178216	12.217
15.0365	15143471	15083817	4756351	31.5328
15.0366	16613483	16548673	7602652	45.9412
15.0367	15303328	15242572	4590817	30.1184
15.0348	19706478	19638995	8889348	45.2638
15.0349	22749695	22672804	2751704	12.1366
15.035	15691839	15636590	8309256	53.1398
15.0351	20761002	20689558	1531780	7.40364
15.0353	18982348	18916002	10944553	57.8587
15.0354	16412809	16356119	2345769	14.3418
15.0355	17679182	17618454	706114	4.00781
15.0356	20972369	16046764	5349731	33.3384
15.0357	19244131	10518990	1306026	12.4159
15.0359	12626481	19137605	5518481	28.8358
15.036	22959650	16316466	4271216	26.1773
15.0361	19576268	18226309	10073969	55.2716
15.0363	21872291	14903300	1922248	12.8981
15.0608	16180409	18730110	12156234	64.9021
15.0573	23776452	21985503	13689121	62.2643
15.0574	22082261	19786134	3311923	16.7386
15.0579	18610243	18538658	10522944	56.7622
15.0596	22475657	22389662	14464793	64.6048
15.0597	22840306	22752302	12116910	53.2558
15.0604	20977416	20897014	11959734	57.2318
15.0606	25555070	25457467	14206767	55.8059
15.0609	30563277	30447554	17669890	58.0339
15.0305	17407767	17330989	9519807	54.9294
15.0306	17773410	17694368	7059486	39.8968
15.0308	18040888	17961304	8228883	45.8145
16.0183	37785762	37542286	17523956	46.6779
16.0365	53229966	52896734	23345909	44.1349
16.0121	39165924	38920160	22585520	58.0304
16.0536	39101032	39074652	26892194	68.8226
16.0548	35055012	35031600	24817414	70.8429
16.0186	38281826	38244148	26181052	68.4577
16.0535	52006318	51954806	36888498	71.0011
16.0144	35141002	35141002	20186078	57.4431
16.0142	46333436	46333436	21767946	46.9811
16.0145	32167448	71152076	43821326	61.5883
		Average % of reads aligned for 100 RNAseq datasets generated herein		36.7299
			Standard deviation	16.1546
		Average % of reads aligned for RNA-seq datasets included from Hubbard et al., 2015 & Bueno-Sancho 2017		37.6337
		Total average % of reads aligned for all 280 combined RNA-seq datasets used herein		37.3109
			Standard deviation	18.1506

## Sheet: Table S3
Table S3: Number of reads aligned to the PST-130 reference genome for the 25 genomic datasets utilised herein.
			Pst-130
ID	Total number of paired reads	Total Filtered paired reads	Unique paired reads aligned	% aligned
88.5SS1	46412037	90812138	77951924	85.8387
88.44SS3	47703377	93368096	76086629	81.491
88.45SS	43331873	84744182	72832780	85.9443
88.55SS	39820959	45123112	35767731	79.267
87/27 s2	47930145	94688152	80000342	84.4882
87/66 s1	60164636	118862528	91697305	77.1457
98/83 s3	61474477	121445346	99315206	81.7777
01/34 s10	45953313	79465377	73969888	93.0844
78.66SS1	47256237	92497858	67038946	72.4762
08/501 Timber	38610087	76185838	65703989	86.2417
03/07 Brock	27829885	54926582	47059432	85.677
11/08 Warrior	35517028	70079582	62293790	88.8901
11/140 Sterling	25235322	49806078	42830719	85.995
08/21 Solstice	35266170	69593918	58933047	84.6813
J0085F	16985517	33813544	27919955	82.5703
j02-022	26388890	52519092	44085938	83.9427
J01144Bm1	65907994	131259832	110468488	84.1602
J02055C	8118368	16161650	11881173	73.5146
J8861m2	10898092	21693932	17025407	78.48
J89110	11780421	23446758	19152225	81.6839
J89121M6	12358209	24593378	19268931	78.3501
		Average % reads aligned for first 21 genomic datasets utilised in the global phylogentic analysis		82.6524
			Standard deviation	4.90494

## Sheet: Table S4
Table S4: Oligonucleotide (primer) sequences and pooling strategy for the 242 Pst genes selected.
Gene Name	Forward Primer Name	Forward Primer Sequence	Reverse Primer Name	Reverse Primer Sequence	Concentration of primer in Pool (uM)	Concentration of primer in PCR (uM)	Primer pool
PST130_00607	PST130_00607-F	TCCTTACCGCTGGATTGACTTAC	PST130_00607-R	ACAGGTGCTTCTACAGTAGTGTG	1.13353	0.113353	1
PST130_00886	PST130_00886-F	TTTCCACTCTCAAACCAGCCAT	PST130_00886-R	GGCCATAACTTCTGAACATCACC	0.725459	0.0725459	1
PST130_01207	PST130_01207-F	AGCCAACGAAAGCAGAACTAGA	PST130_01207-R	TTAACGAAGACTGTACCAGCCTC	0.408071	0.0408071	1
PST130_01217	PST130_01217-F	GTGTGAGTAGACGATCTCATTTGC	PST130_01217-R	GGTTCACTTGATGCGGTCAATAC	0.906824	0.0906824	1
PST130_01582	PST130_01582-F	GAAAGGACAAAGGACGTCTACCA	PST130_01582-R	GGACAGAAGTTTCCCAGTCCATA	1.41691	0.141691	1
PST130_01816	PST130_01816-F	CATGATCGACCCTAGACCGATTT	PST130_01816-R	GGTCTTGAACTTGAGCAGACTCT	0.725459	0.0725459	1
PST130_02308	PST130_02308-F	GCCAGTCAGGGTTAGTTCCTTAA	PST130_02308-R	TGAGCACTACCCTCGACATAGTA	0.725459	0.0725459	1
PST130_02622	PST130_02622-F	CAGCCAAGAGAAGAAGAACAAGC	PST130_02622-R	TTGGTGATAGTAGTAACGGGAGC	0.306053	0.0306053	1
PST130_03686	PST130_03686-F	GATTCGGATCTGAGCGAGTCTG	PST130_03686-R	TAACCTCTAGGGCAGGACTTTCA	0.544094	0.0544094	1
PST130_04004	PST130_04004-F	ATCCATCCAAGTTCTCATCCGAG	PST130_04004-R	TCCTCAATCTCATGATGACCAGC	0.408071	0.0408071	1
PST130_04522	PST130_04522-F	GGGATCTATGCTAGTTGTCAGTGT	PST130_04522-R	CCAGGAAGACAATAGCAATCCCA	0.408071	0.0408071	1
PST130_04903	PST130_04903-F	CAGGAACAACACAAACAGACCAC	PST130_04903-R	TTGTACATCACTAGCAGGAGCAG	0.408071	0.0408071	1
PST130_05009	PST130_05009-F	CAGTAGAAGCTCATCATCCACC	PST130_05009-R	ACAAAAGAGAGAGAGAGAGATGAAT	1.41691	0.141691	1
PST130_05287	PST130_05287-F	CTATGATAACAGCTCACTCGCCA	PST130_05287-R	GGTTCGATGGACAGGTTTCTCAA	0.408071	0.0408071	1
PST130_05388	PST130_05388-F	CGCCAATTGTCTAGTCTACCACA	PST130_05388-R	AGCAAGGAAGAGAGTATGCCAAG	0.306053	0.0306053	1
PST130_05427	PST130_05427-F	ACGAGTACCATCCTTCTCATTCAG	PST130_05427-R	ACAGACACAAAGGTCACGTTCT	1.41691	0.141691	1
PST130_06090	PST130_06090-F	AAACCAACAACAACTCACCAGC	PST130_06090-R	CTGATGATTCAGGTCTAGCCAAGA	0.680118	0.0680118	1
PST130_06134	PST130_06134-F	GTCTGCGATGGATTGGATAGTCT	PST130_06134-R	TAACGCCATAGCCTGATCGATAG	0.306053	0.0306053	1
PST130_06139	PST130_06139-F	CAGACTCTTCAAGCGTCACTACA	PST130_06139-R	GCAGGACGAATAAACTGTAAAGGG	1.41691	0.141691	1
PST130_06472	PST130_06472-F	CCAACCACCGAGTACATTCAAAC	PST130_06472-R	GATTGAATCTTCCCCTCCACCAT	0.725459	0.0725459	1
PST130_06736	PST130_06736-F	CTCAACACCATCATCAGCCAAAC	PST130_06736-R	CGAGATCCCAAGAACTCTCTAGC	0.906824	0.0906824	1
PST130_07164	PST130_07164-F	AGCAACAGCAGTACAACCACTA	PST130_07164-R	GCCTCTACCACCAGTAAGAGTTC	0.408071	0.0408071	1
PST130_08261	PST130_08261-F	GATTCCCAAGAACTACCCTGGAC	PST130_08261-R	ACAGTAGGAGAGGGAGAAGAAACA	0.680118	0.0680118	1
PST130_08277	PST130_08277-F	GATGGTTCGCAGCATTGAAGAA	PST130_08277-R	GCGCTCTATTTCCACCTGTAGTA	0.544094	0.0544094	1
PST130_08905	PST130_08905-F	TGGGTGTCTTTGAGGAGTCTAGTA	PST130_08905-R	CTTGAAGGCGTCGTTGAACATAG	1.13353	0.113353	1
PST130_09055	PST130_09055-F	CGAGTCATCGTTGTCAATAAGCG	PST130_09055-R	CTCGGCTTGTATCTGCCTACTAA	0.680118	0.0680118	1
PST130_09156	PST130_09156-F	GGATCGATGTTGATGGCGTATTG	PST130_09156-R	AGGAGAACCACATAGACCATAACC	1.41691	0.141691	1
PST130_10064	PST130_10064-F	GAGGCTATCAAACTCTACCAGGG	PST130_10064-R	GAAAGACCGAGTGATCGACTGAT	0.408071	0.0408071	1
PST130_10092	PST130_10092-F	CTGCTCCATCTCATCTCCCATG	PST130_10092-R	CAGTATTCGATCGAAGAAGCACG	0.306053	0.0306053	1
PST130_10207	PST130_10207-F	TTCAAACAACCAGAGCCCAATG	PST130_10207-R	CGCATGAAACCTGTGAGAGTATTC	1.41691	0.141691	1
PST130_10303	PST130_10303-F	CAACACTACTCACTCCAAGGTCA	PST130_10303-R	GCGTCTCGAAAGAAAGAAAGGAG	1.13353	0.113353	1
PST130_10730	PST130_10730-F	CCATAATGGACATAGCGTACCCA	PST130_10730-R	TCTCAAGAAGTGATCGATAGCCG	1.13353	0.113353	1
PST130_11139	PST130_11139-F	CCAGAACCAGGAACGAATGAAATC	PST130_11139-R	GGTTGATCGACCATCGGTAAATG	0.544094	0.0544094	1
PST130_11346	PST130_11346-F	CTTTGAGCCTCAATCACGTCTCA	PST130_11346-R	AATCCAGTCACGAAGCTTCCTG	0.725459	0.0725459	1
PST130_11377	PST130_11377-F	CCCTCAGTTGACTCTTCAGTACC	PST130_11377-R	CGAATGAAGTCCATGTACACCAC	0.906824	0.0906824	1
PST130_11498	PST130_11498-F	CAGTAGGATACAGAGCCAGACTA	PST130_11498-R	CAGACGGAAGAGAAGAAACAGA	1.41691	0.141691	1
PST130_11622	PST130_11622-F	ACTACTCGATCCTACTCAGCAGA	PST130_11622-R	CCATGCCTACATCCACTAATTCC	0.544094	0.0544094	1
PST130_12203	PST130_12203-F	CAGTGAACAGCAGCAGCAGAA	PST130_12203-R	TCTATTACCGCCCAAATGGTCAG	0.306053	0.0306053	1
PST130_12433	PST130_12433-F	GCTAGCCGACTGTTTCTCGATAA	PST130_12433-R	ATATACCCACGAACACGATCCTG	0.680118	0.0680118	1
PST130_12796	PST130_12796-F	CATAAAGATCCGGGAACTTTGCC	PST130_12796-R	CTCGAGTCTCGACTTTGTATCCA	1.13353	0.113353	1
PST130_14025	PST130_14025-F	CTTAGCAACTTATCACCGACCAC	PST130_14025-R	TAGGTACTGCGACTGAGTTAGGA	0.408071	0.0408071	1
PST130_14413	PST130_14413-F	CCTTATCAAGAAGAGCACCCTCC	PST130_14413-R	CGTAGATGTGAAGGAACCAAGGA	0.680118	0.0680118	1
PST130_14970	PST130_14970-F	TGTCACAGGAACCTCACATTCC	PST130_14970-R	CTGATAGGTTCACGCAAACTGTC	0.408071	0.0408071	1
PST130_15075	PST130_15075-F	GTCCAAATCCCAGTAACTTTCCC	PST130_15075-R	GTATGAACACCACCAGCAACATC	1.41691	0.141691	1
PST130_17089	PST130_17089-F	GGGTTCACATCTAATCCGAAAGC	PST130_17089-R	CCCAAGATGAAGCTGATCCAAAG	0.544094	0.0544094	1
PST130_17709	PST130_17709-F	CTCAGGTCAGTTCTGCAAACATG	PST130_17709-R	CTGGACACGACATCAGATGAATG	0.725459	0.0725459	1
PST130_00295	PST130_00295-F	TCATCTCACTCTCACTCTCCAGA	PST130_00295-R	AGAAGAGGGGTGAAGGTCAAAAG	1.41691	0.141691	1
PST130_01016	PST130_01016-F	AGACTATCAAGGACTCACTCAACA	PST130_01016-R	TGATTTGGCATGAAAAGAGGTTG	1.41691	0.141691	1
PST130_10150	PST130_10150-F	TCGGTGGAGTACTCTTATCTCTT	PST130_10150-R	CAACCCCACATGACCATTGAC	1.41691	0.141691	1
PST130_15304	PST130_15304-F	TTCATCAAGGAACGACACCACAA	PST130_15304-R	AGAAATAAAAGCTGCTTCCAAGGT	1.41691	0.141691	1
PST130_00119	PST130_00119-F	GGGTTCTATGATAGGGTAACGGAC	PST130_00119-R	ATTCTACGTTCTCTGAGAGCCAG	0.581712	0.0581712	2
PST130_00417	PST130_00417-F	TGTATACCACCGATGAAGTGAGC	PST130_00417-R	CGAGCTGGGTGGCTAATAAGTAT	0.908926	0.0908926	2
PST130_00441	PST130_00441-F	CCAAGAACTATTCCCAGTCCTCA	PST130_00441-R	GACTCTAGATTCGAATCCAGTTGC	1.13616	0.113616	2
PST130_00468	PST130_00468-F	GGTAAGCTCACTTCTCACTCCAA	PST130_00468-R	GACTCTAGGAATAGGCCGCATAG	1.13616	0.113616	2
PST130_00480	PST130_00480-F	GGCACAAAGAACAGGAGGAAGAA	PST130_00480-R	GCACAGGCTTTAGTTGGAAACC	0.327213	0.0327213	2
PST130_00552	PST130_00552-F	CCTTCGATCACACTTGAGGATCT	PST130_00552-R	ACGTTCCATTCGGTAGATCTGAG	0.908926	0.0908926	2
PST130_00899	PST130_00899-F	GACCAAGGTATCAATCACGGGTA	PST130_00899-R	AGAGCTCAGAGGAAGGTGTATGA	1.13616	0.113616	2
PST130_00923	PST130_00923-F	GGAGACCAATACCAAAGTGAGCA	PST130_00923-R	TCTCTCTCTCTCTAGCCTGATCG	0.436284	0.0436284	2
PST130_01178	PST130_01178-F	CATTAAACGGCTCCTCACTCACT	PST130_01178-R	CAGCCAAACTCAAGAAAGACGAAG	1.13616	0.113616	2
PST130_01567	PST130_01567-F	GAAACCCATGTCCCAATCGAC	PST130_01567-R	TGAGAACCCTTATGTTCCTCCA	0.727141	0.0727141	2
PST130_01674	PST130_01674-F	CAAGAAGGGCATCCAATTCGTTC	PST130_01674-R	GACGAGCCTGAATGCAAAGAAAG	0.327213	0.0327213	2
PST130_01839	PST130_01839-F	GGAAGAGAATGTGCCTGCTTTGA	PST130_01839-R	GCTGATCATCGCCCACTGAAA	1.13616	0.113616	2
PST130_02041	PST130_02041-F	GCTCACCAGACGAGTATTCCAG	PST130_02041-R	AATCAAGAAGACAGCCTAGCCAG	0.436284	0.0436284	2
PST130_02110	PST130_02110-F	GTTCCTATATACCAGCACTGCCA	PST130_02110-R	ATGATTTTCGATCACACCCTTGT	1.13616	0.113616	2
PST130_02257	PST130_02257-F	CACTCGTTTCACGCCTAAACTAC	PST130_02257-R	CGTCCTATCAACATTCGACGCTA	0.908926	0.0908926	2
PST130_02598	PST130_02598-F	CAGCTACTACTACGACCACCATC	PST130_02598-R	CGAGTAACGAAATCGACGACTTG	0.436284	0.0436284	2
PST130_03297	PST130_03297-F	GGTCACTGGAATGCTTATCACTG	PST130_03297-R	GAAGAAGGTACCAATGACGAGGA	0.908926	0.0908926	2
PST130_03651	PST130_03651-F	CCACGCCCGCTTTGATAGTTTAA	PST130_03651-R	TGTCCACTTATATTGTCCGCAGC	0.24541	0.024541	2
PST130_03926	PST130_03926-F	CTCTCGGAGACAAAGGAAAGTCA	PST130_03926-R	TATAAATCGTCTGTCGTGGGCTG	0.436284	0.0436284	2
PST130_04026	PST130_04026-F	GTTATCGTGGTATGAACGCGTAC	PST130_04026-R	CAAGTTAAGTGAGGTTAGGCCCA	0.327213	0.0327213	2
PST130_04327	PST130_04327-F	CTTCCACATCCACATCCATCCAA	PST130_04327-R	AAAGGAAGGGAGAGGGAAAGAGA	1.13616	0.113616	2
PST130_05268	PST130_05268-F	CGATGACTTATTCAATCCTGCTCC	PST130_05268-R	CATCTTGACGACCCAACAAACC	0.908926	0.0908926	2
PST130_05645	PST130_05645-F	GCAACATCCACTCCACATCTCTA	PST130_05645-R	CTTGAGCCAAGACTGAAGGATCT	1.13616	0.113616	2
PST130_05789	PST130_05789-F	GAATCCGAAGAAGGTCGAGTCAA	PST130_05789-R	CTCCTCTGAACGACGACAGAATT	0.436284	0.0436284	2
PST130_05895	PST130_05895-F	CTCTCAAACAAGCACCCTCCATC	PST130_05895-R	AAACAACACCCGCTGACCATC	1.13616	0.113616	2
PST130_06032	PST130_06032-F	CCAACTTCCATCTATCCTCCACG	PST130_06032-R	CCCAAGGAGAAGAAACAGAAGAGA	0.908926	0.0908926	2
PST130_06085	PST130_06085-F	ACCCACACTGACATCCTTTCTAC	PST130_06085-R	GTAAAGACCGCCGAATCCATAAC	0.545355	0.0545355	2
PST130_06507	PST130_06507-F	GCAGTTCGTCACTAATCTCCCTC	PST130_06507-R	GGATCGAGCGTTGCATATTCAAG	0.327213	0.0327213	2
PST130_07258	PST130_07258-F	GGATATCTCGATCGGCAGATGAA	PST130_07258-R	CGTCTTGGATTTGAGAAGCGTTC	0.727141	0.0727141	2
PST130_07447	PST130_07447-F	CTTAGACCAAGCAGACGAGGATA	PST130_07447-R	GTGTACGACTACGAGCATATTCG	0.727141	0.0727141	2
PST130_08049	PST130_08049-F	CGGAACAGAACCAGGTACTCATC	PST130_08049-R	GAGCTCCGATCTATCACCAAACA	0.327213	0.0327213	2
PST130_08111	PST130_08111-F	CCTCGATCTACCTCAATACAGCG	PST130_08111-R	TAGACTGACAACCGGAGCTCTAA	0.581712	0.0581712	2
PST130_08331	PST130_08331-F	CTGGGTTTACCTGCGAAACAAT	PST130_08331-R	CCCAAGGAAACCCAAGACTCAA	1.13616	0.113616	2
PST130_08401	PST130_08401-F	GAGGTCACCACCATTCAAGAGTT	PST130_08401-R	GCATCCGTGGGATCTTCAGATTT	0.581712	0.0581712	2
PST130_08958	PST130_08958-F	ACTTCGACTACCAACGAATCTCC	PST130_08958-R	CCAATCAATTACGATCAGCAGCA	0.581712	0.0581712	2
PST130_09231	PST130_09231-F	CAGGACCGACTGGATCATCAG	PST130_09231-R	TGACCAGTAGCGCCTTGAAATAA	0.581712	0.0581712	2
PST130_09530	PST130_09530-F	GCCTCAGCCAAAGGATTACTAAC	PST130_09530-R	CACCACTAACTGCAGCAATAGAG	1.13616	0.113616	2
PST130_10250	PST130_10250-F	ACCATAACAGATCTACCAGGAAGC	PST130_10250-R	CCCACACTTGTGCATTCTTGT	0.908926	0.0908926	2
PST130_10369	PST130_10369-F	GGGTACACTGGGTTACTGAATCT	PST130_10369-R	GTTTCACCTTCTGGTAAGCAAGG	0.908926	0.0908926	2
PST130_12161	PST130_12161-F	CCTTGTACCGTAAGCACATTTCC	PST130_12161-R	ATAGCATCGTAAGCTCCGGTG	0.436284	0.0436284	2
PST130_12861	PST130_12861-F	CTGACTCCACTCCATGCAGATAG	PST130_12861-R	AGGCTGGTAAATGATTACTCTCGA	1.13616	0.113616	2
PST130_13367	PST130_13367-F	CTCGCAACCTCTCAGAATCTTCT	PST130_13367-R	TACCAACAGATACTGAGCTAGCC	0.581712	0.0581712	2
PST130_13707	PST130_13707-F	CTGACCCTTCATCAATCCATCAGA	PST130_13707-R	GACTGGCATCAACTTTCGGATTC	0.727141	0.0727141	2
PST130_13758	PST130_13758-F	ACTACGGACCCATTAATGCATCA	PST130_13758-R	ACAGCTCTTTTAGAAGTTCCACC	1.13616	0.113616	2
PST130_14376	PST130_14376-F	CGAGCGACTATTCAAAGACAACC	PST130_14376-R	GAGAAATTCACCGGCCCAATTTC	0.581712	0.0581712	2
PST130_14805	PST130_14805-F	TCTACGAGCAAGGTGTTAGTCTG	PST130_14805-R	GCTTTGATGTTAGGAACCCAAGC	1.13616	0.113616	2
PST130_15166	PST130_15166-F	CCCAATTCAAACGAGTGACCAA	PST130_15166-R	CCGTTGAGTCCATTGACAGTAAC	0.727141	0.0727141	2
PST130_15355	PST130_15355-F	TGAGGGATCTACCAACCCAAATG	PST130_15355-R	GCAGAGCAGTGAAGGATGATGAA	0.581712	0.0581712	2
PST130_15492	PST130_15492-F	GACTCTCGATTACCAGCTGAGTT	PST130_15492-R	GATAGGTTGATCAGAAGCAGCGA	0.409017	0.0409017	2
PST130_16414	PST130_16414-F	CTTCAGAGCAAAGTTGAGTGCAG	PST130_16414-R	GGTTTATCGCCCTTTCCACAAA	0.908926	0.0908926	2
PST130_16488	PST130_16488-F	CGCCCTAGTTGATATTGGTACCA	PST130_16488-R	CACATGGAGAAGTAGTCGAGACA	1.13616	0.113616	2
PST130_17066	PST130_17066-F	GACCAAGCGAGCCATCCTTAA	PST130_17066-R	CAAGACTCTGGAATAGTGAAGGGA	0.908926	0.0908926	2
PST130_17082	PST130_17082-F	CCGTTGAGATAATCGACCAGCTA	PST130_17082-R	AACGCCGACTTCAGTAGAGATAG	0.24541	0.024541	2
PST130_17294	PST130_17294-F	CATGAGACAATCCACGATCCACT	PST130_17294-R	GTACGAAACCAGCCTCACTACC	0.327213	0.0327213	2
PST130_17613	PST130_17613-F	CCAACTATACATTCCAACCCAACC	PST130_17613-R	CGGAATGAACAGACGCACATAA	0.908926	0.0908926	2
PST130_18040	PST130_18040-F	ACACACTCAGTTACTCCAAGACC	PST130_18040-R	CAGCAAACACCCTTAGAGGACAT	0.436284	0.0436284	2
PST130_04204	PST130_04204-F	TAATTTGGCCAGAGTGTCGACG	PST130_04204-R	TGAGTTCACGGGCTCCTAGAA	0.581712	0.0581712	2
PST130_13361	PST130_13361-F	AGAACGACTGGTGGTGGATGC	PST130_13361-R	ATGTCCGTGCGATTTGATTGGTT	0.581712	0.0581712	2
PST130_03710	PST130_03710-F	CCCTATTTGTTGTGCTCAAGATCC	PST130_03710-R	AGTGAACACGACTCTCCAGAGA	1.13616	0.113616	2
PST130_04037	PST130_04037-F	CAACCAAGGTATATCATTCCATCCA	PST130_04037-R	TGAAGAGGGAAAGTATCGAATCTG	1.13616	0.113616	2
PST130_13495	PST130_13495-F	CGATGTAGCTTGTTCCTGATCAT	PST130_13495-R	CAGAGAAAGAGAAGAACAAACCTCA	1.13616	0.113616	2
PST130_00554	PST130_00554-F	CCCAGTGGTAAACAGCTGAAATC	PST130_00554-R	CGCATGGCCTGTTATTCATACAC	0.858369	0.0858369	3
PST130_00970	PST130_00970-F	GCGTTGGCAGTTTATTCACTCTC	PST130_00970-R	GATTTCTCAACAAAGACGCCCTC	0.858369	0.0858369	3
PST130_01350	PST130_01350-F	CGGTAAACAGGAACTTACCCGTA	PST130_01350-R	TAGGGATGTACGGACACGAAATG	0.858369	0.0858369	3
PST130_01643	PST130_01643-F	GACCAGAGTAACTTTATCCCGCA	PST130_01643-R	GCGTATCTAGCACGAGAGCTTTA	1.07296	0.107296	3
PST130_01950	PST130_01950-F	CCTATAACCACCGGTACTACCCT	PST130_01950-R	CATTGGTCCCATAGTGTCAAAGC	1.07296	0.107296	3
PST130_02219	PST130_02219-F	CAGTCTACCACTCCTAACCCAAG	PST130_02219-R	AAGAAGAGGGTCGAGAAAGTGAC	0.386266	0.0386266	3
PST130_02470	PST130_02470-F	CACAGCAGTCCACTGGCAATATA	PST130_02470-R	GATCTCGAACTGATCCGGTTTGA	0.686695	0.0686695	3
PST130_03172	PST130_03172-F	CTCTCACTCGTTACTTGGCAAAC	PST130_03172-R	GGTCTCTAGTCTGATGATTCGACA	0.515021	0.0515021	3
PST130_03309	PST130_03309-F	CACAGAACTCGATCCAATCCACT	PST130_03309-R	GTTCCAATCATGATCTTCGAGCC	0.309013	0.0309013	3
PST130_03716	PST130_03716-F	GAAACAAGTCAACGATCCAGAGC	PST130_03716-R	CAAGACCGGTACATATGAGCAGT	0.858369	0.0858369	3
PST130_04199	PST130_04199-F	ACCTCAGTCAGATACCCTACGAA	PST130_04199-R	CTCTTACGGGAAACATTGGTGGA	0.858369	0.0858369	3
PST130_04843	PST130_04843-F	CCATCATCTCTCAGTCCGGTTAT	PST130_04843-R	CTGGCAGACATCTTGATGACATC	0.386266	0.0386266	3
PST130_05191	PST130_05191-F	CCTAGCGGCTATCGACTTACAAT	PST130_05191-R	ATCCATCAAGAACGTAAGAGGCC	0.309013	0.0309013	3
PST130_05518	PST130_05518-F	GGCTCATCTCCTGTTCTCGATTA	PST130_05518-R	CTTGGACTCCTGGATCTTTCGAA	0.858369	0.0858369	3
PST130_05586	PST130_05586-F	TCACAGATACCCTCGAATTCACG	PST130_05586-R	TCTATATATCCCAAGTGCGTCCC	0.858369	0.0858369	3
PST130_06678	PST130_06678-F	GCAGATCAGAACACAGCCGATAT	PST130_06678-R	TTTGATCTGGGAGGAGTTTAGCC	0.386266	0.0386266	3
PST130_06923	PST130_06923-F	GTCAACCAAGGTGAGTTCTCTCT	PST130_06923-R	CCGATAACCTGAAACTTGCTTCC	1.07296	0.107296	3
PST130_06989	PST130_06989-F	CCGGTGTATTGAAGAGTGTCCTT	PST130_06989-R	CGCAAGGTAGTATCGAACGTCTA	0.686695	0.0686695	3
PST130_07040	PST130_07040-F	GTACCCGTCCAAATCCTATTCTGT	PST130_07040-R	CCCACCAAATACGAATTACGCA	1.07296	0.107296	3
PST130_07381	PST130_07381-F	AGTCATCGGTCTCAGTCCAACTA	PST130_07381-R	CAGAGTGGACGATACGTTGACAA	0.386266	0.0386266	3
PST130_07436	PST130_07436-F	CACCGTCATCCTTGTTTGTACTG	PST130_07436-R	ATCCCAATCTAACCCATTCCGTC	0.386266	0.0386266	3
PST130_08164	PST130_08164-F	GGCAAGGACATCTGTTCACATTC	PST130_08164-R	CCGTCCTTATCATGAACATACGC	0.515021	0.0515021	3
PST130_08276	PST130_08276-F	ACGATGCCAAGTTGCTTGTTG	PST130_08276-R	GTGGGCAGCAGATATACCATTTG	0.515021	0.0515021	3
PST130_08413	PST130_08413-F	TTCTCTCCCAACCTGTCCAATTC	PST130_08413-R	TCAAATCCGACCACTTTAGCCTG	0.858369	0.0858369	3
PST130_08524	PST130_08524-F	ATCTACTCAAACACTTGCCCAGC	PST130_08524-R	CTTGACAACCCAGTTCATCACCA	0.643777	0.0643777	3
PST130_08677	PST130_08677-F	ATCGCTCATACTCAACATCCTCC	PST130_08677-R	TGCTCTGTGTGGGTTCTGTTT	1.07296	0.107296	3
PST130_08804	PST130_08804-F	CAATGCGAACGAACGGTATGAA	PST130_08804-R	GGGATTGCCTCTGCTACTTCTTT	0.858369	0.0858369	3
PST130_10193	PST130_10193-F	TCAGTACTTTCTTCAGCGAGACC	PST130_10193-R	CATTCCGACCTCCTCGTAATCTT	1.07296	0.107296	3
PST130_10393	PST130_10393-F	AGCCTCATCCTCAGCAGATACTA	PST130_10393-R	CACTAGCCATTAGAGCTGTCACA	0.686695	0.0686695	3
PST130_10769	PST130_10769-F	CTTACCAAGCAACTTCTGGTGGA	PST130_10769-R	TGGACGGATCAGTATCTTCTCGA	0.858369	0.0858369	3
PST130_11116	PST130_11116-F	CTCAGAGACATGTGCTGATGAGT	PST130_11116-R	GTGGTTACGGTAGCAACATCGTA	0.643777	0.0643777	3
PST130_11639	PST130_11639-F	ATCTATCCGATCTCGAGGTCCA	PST130_11639-R	TTGGTGTACGGACTGATCTTGA	0.686695	0.0686695	3
PST130_11673	PST130_11673-F	CAGCCTTATCTGGAGCACTAACA	PST130_11673-R	CAGTTGAGGAAGACAGAGGAGAC	0.386266	0.0386266	3
PST130_12163	PST130_12163-F	GCACTTTCACTACGCCTAGGTAA	PST130_12163-R	TCCCTCCTTTCACCTCTTAGGAT	0.858369	0.0858369	3
PST130_12215	PST130_12215-F	GGAAGTCAATCCCTCATCACCTT	PST130_12215-R	GGGTGAAACGAGACTGTATCAGA	1.07296	0.107296	3
PST130_12226	PST130_12226-F	TTCATATCCCGATCATCGCTTCC	PST130_12226-R	GACCAGCTTTGAACGCGTTAG	0.515021	0.0515021	3
PST130_12899	PST130_12899-F	ACTCGAACAACCACTACTCAAGG	PST130_12899-R	CAGACCGTCACCATCATTGACTA	0.858369	0.0858369	3
PST130_13523	PST130_13523-F	AGTCTTCATCTCTCTGCTTTCCG	PST130_13523-R	GAGTGACGACGACACTACCAAA	0.858369	0.0858369	3
PST130_15001	PST130_15001-F	TCCCGATGTAAATTACCATGGCC	PST130_15001-R	CCTTCTTGCTGTTGTACCAGTTG	0.386266	0.0386266	3
PST130_15436	PST130_15436-F	ACGCCGAACCTTGATTGGAATA	PST130_15436-R	GTCATGACATAGCGATAACGAGC	0.515021	0.0515021	3
PST130_15499	PST130_15499-F	TGGCAAACCAGGTAAGAGTTCA	PST130_15499-R	GGTGTAGTGGAGCTTAATGGGATA	0.858369	0.0858369	3
PST130_15824	PST130_15824-F	GGCTACCTACGACAAGACTACT	PST130_15824-R	CCATCCGATCTACCTAATTCTGAG	1.07296	0.107296	3
PST130_16170	PST130_16170-F	GGAAGGGTCACCAGAAGAACTTT	PST130_16170-R	GGACAACGTAAGGTCATCTGAGT	0.412017	0.0412017	3
PST130_16296	PST130_16296-F	ACAACCTGCTATCACTGTACCAC	PST130_16296-R	GGGATCCGTTCTTGTGCCTTAAA	0.515021	0.0515021	3
PST130_16733	PST130_16733-F	TGCTATCGCTGAATGTCTGTCTC	PST130_16733-R	CACCTAATCCAGCACCATTGACT	0.858369	0.0858369	3
PST130_16924	PST130_16924-F	GGGCACATCTACCCTAAACAATC	PST130_16924-R	CTTCTCCGTCTTGAAGATGAGATG	0.858369	0.0858369	3
PST130_16943	PST130_16943-F	GATCTCGAGCTCAACCATACCAA	PST130_16943-R	TCACACATATTGGCCACTTGACC	0.686695	0.0686695	3
PST130_17060	PST130_17060-F	CTCGCCTATAGTCGGACGAATAA	PST130_17060-R	AGCTTCGAGTTAGCTCTAGGAGA	0.515021	0.0515021	3
PST130_17152	PST130_17152-F	CCCATCTCTGATTTGATCGATGGA	PST130_17152-R	GGAACCTTCGAGAAACACACG	1.07296	0.107296	3
PST130_17315	PST130_17315-F	AGGGACACGAGCAATTACCATAC	PST130_17315-R	CCCGACTGCACTGACTACATATT	0.386266	0.0386266	3
PST130_15757	PST130_15757-F	AATACTCGATCAGCCAGCAGTTG	PST130_15757-R	TAATGGGATCACTGCGTCGTTTA	0.858369	0.0858369	3
PST130_01348	PST130_01348-F	ATCTCCGTCTCTTTTGGATGCTA	PST130_01348-R	GATCCGGATAAGTTGAGTGTCAG	1.07296	0.107296	3
PST130_02500	PST130_02500-F	AGCCAGTAATCGAAACCTTGAAC	PST130_02500-R	GAGATCGGAATGTTTATGCTTCAA	1.07296	0.107296	3
PST130_03785	PST130_03785-F	TGCTATCGGTGATCGTGAAGG	PST130_03785-R	GCTCAAGGAGATGTTCGTGTTGA	1.07296	0.107296	3
PST130_07035	PST130_07035-F	GCCGAATCAACTTATACAACAACA	PST130_07035-R	ATCTTATACTTCACCTCCAAGAGTT	1.07296	0.107296	3
PST130_07105	PST130_07105-F	TAAGATTGGGATCGTCGGTATGC	PST130_07105-R	GCCTATATTTACCAGCCGCTTTC	1.07296	0.107296	3
PST130_07132	PST130_07132-F	GAAAGAATCTCAAACTTCGTTGG	PST130_07132-R	CCAGGAGCTTTTACATAGATACA	1.07296	0.107296	3
PST130_09567	PST130_09567-F	CCAGTAGTCTTGTTTCTTTCCTCA	PST130_09567-R	ATTTCTCCTTCTATCGCCAAGAA	1.07296	0.107296	3
PST130_15748	PST130_15748-F	ACAAACACACCCAAGAATATCGA	PST130_15748-R	ATCCAAGTTCTCAGGTTGATTGA	1.07296	0.107296	3
PST130_07175	PST130_07175-F	ATAACACTGGCCGGAACTATACC	PST130_07175-R	GAGCCCATCAACACTAATCAAACC	0.515021	0.0515021	3
PST130_02262	PST130_02262_For	AACAGCCCAGCCAAACTCTAATC	PST130_02262_Rev	TAGGTAAGAATTTAGGCGCCAGG	0.611247	0.0611247	4
PST130_02950	PST130_02950_For	GAATTACTTCGTTACTAGCCGCC	PST130_02950_Rev	TAGTACTTTACGTCCAACAGGGC	0.611247	0.0611247	4
PST130_05841	PST130_05841_For	CTCATCAACATCCCACTGCTCAA	PST130_05841_Rev	GAGCCGGAGTAGGAGAATTGAAT	0.488998	0.0488998	4
PST130_06027	PST130_06027_For	AATCCTGTCCTGCCTGTATTCTC	PST130_06027_Rev	GGCTACCATTAGGATGACCCAAA	0.611247	0.0611247	4
PST130_06349	PST130_06349_For	GTCGTCCACAAGCTTTCCTATCT	PST130_06349_Rev	CGGTTCCGTATTTGTCGAAGATC	0.611247	0.0611247	4
PST130_07133	PST130_07133_For	GTGCGATATTGTTTGACACGAGG	PST130_07133_Rev	GGGTCTACGATTAGTGAAGTCCG	0.488998	0.0488998	4
PST130_07866	PST130_07866_For	GAAAGGCTCAAGTCAGTGCATTC	PST130_07866_Rev	TTGACGATCTTGTAGGGTTGGAG	0.611247	0.0611247	4
PST130_08580	PST130_08580_For	CTAGCTACTGGACCTTGTTCCTG	PST130_08580_Rev	TGAGTGAAATCGGGAGAAGAAGG	0.611247	0.0611247	4
PST130_08617	PST130_08617_For	CTTAGTAAGGCAGGAGTTTCGGT	PST130_08617_Rev	GGTCAAAGTTGATAGCCGGAATG	0.611247	0.0611247	4
PST130_09193	PST130_09193_For	GATATCTCACCCTTCCTTGACCC	PST130_09193_Rev	TAGAAGAGCTCAGGAAATTCCCG	0.366748	0.0366748	4
PST130_09751	PST130_09751_For	GAGTGAAATGCCACAGACTGGAA	PST130_09751_Rev	CATCCTTGCGTTCGTATTCATCC	0.611247	0.0611247	4
PST130_09769	PST130_09769_For	CACGAGTCAGACTCAGGAGTTC	PST130_09769_Rev	ATCGCCCAGGAAATGAAAGGAT	0.611247	0.0611247	4
PST130_09780	PST130_09780_For	ATGGTAAACAGGCCTACTCGATC	PST130_09780_Rev	GACCCTATGGAAAGGTTGGGTTA	0.611247	0.0611247	4
PST130_09884	PST130_09884_For	TGATAATCTTGCGAGGCCTATGG	PST130_09884_Rev	GGGAAGCAATTCTGTCTCTTTCG	0.611247	0.0611247	4
PST130_09951	PST130_09951_For	GGCCAGAACCACAATATCACAAC	PST130_09951_Rev	GACACCTCTATCAACGAGACGAT	0.488998	0.0488998	4
PST130_10197	PST130_10197_For	GAACCTCAACAATCCCACACATC	PST130_10197_Rev	TGAGATGGAATGATCGCCACTAG	0.488998	0.0488998	4
PST130_10204	PST130_10204_For	CAAAGAAATTCCCGAGGCTCAAC	PST130_10204_Rev	ACCGAATTCCATAAGCTGTCACG	0.611247	0.0611247	4
PST130_10470	PST130_10470_For	CCGGGATCTGTACTTCGATTAGG	PST130_10470_Rev	GATTTGGTGACTCCTTGGTGAGA	0.488998	0.0488998	4
PST130_10775	PST130_10775_For	AGATCCAGCTTCACTCGTTAAGG	PST130_10775_Rev	GGGCATTGAGCTTTCGAACTAAG	0.611247	0.0611247	4
PST130_11071	PST130_11071_For	CTCACGATCCATTCTCTCCTCAC	PST130_11071_Rev	GTGGAGGTTTCTGGCGTGATATA	0.488998	0.0488998	4
PST130_11239	PST130_11239_For	GAACGAGGAACCGAATCGATCTA	PST130_11239_Rev	TAGCCAGAAAGAGATAAGCACCC	0.366748	0.0366748	4
PST130_11321	PST130_11321_For	ACTCGACTACTGAGTTACCCAGA	PST130_11321_Rev	GAGCCCATCTGAAATTGAGCAAG	0.488998	0.0488998	4
PST130_11936	PST130_11936_For	AGTCGGAAAGGTGGCAATCTTA	PST130_11936_Rev	GATATTGGCGCGAGTTCGTTTAG	0.366748	0.0366748	4
PST130_12003	PST130_12003_For	TGGAATCAGCAGTATCGATCCTG	PST130_12003_Rev	GTTGACCTTTAACCAGACCGATC	0.488998	0.0488998	4
PST130_12116	PST130_12116_For	GTAGTGAAGCTGGCATACAAAGC	PST130_12116_Rev	CCATCTTGATCTGCAATCCCTCT	0.611247	0.0611247	4
PST130_12122	PST130_12122_For	AGTCGAGTATACCGATCCAGACA	PST130_12122_Rev	TCTAGTAAATGGGAAGCGGTGTG	0.611247	0.0611247	4
PST130_12234	PST130_12234_For	GTTCGACTCTAACGAGAAGGGTT	PST130_12234_Rev	ACTTTCGAATAGAACCATCGGCC	0.611247	0.0611247	4
PST130_12330	PST130_12330_For	TCTCAAAGACCTTCGCTGCTG	PST130_12330_Rev	CGAGGTTCAATGCGTACTGTTTC	0.611247	0.0611247	4
PST130_12432	PST130_12432_For	GGTAGATGATGCAACCGATTTCG	PST130_12432_Rev	AGAAAGAGGTAGTGGGTGTTCTC	0.611247	0.0611247	4
PST130_12545	PST130_12545_For	AGCTCATATCTGACTGGTCTCCT	PST130_12545_Rev	CCAGACTAGGAGAAGAGTTTGCA	0.611247	0.0611247	4
PST130_12652	PST130_12652_For	AAGTCCAGAGCCACATCATGTAG	PST130_12652_Rev	AGACTAGACCTAAAGCGACCTCT	0.611247	0.0611247	4
PST130_12814	PST130_12814_For	CTCACCTGGCACCTCTTATCAC	PST130_12814_Rev	GTGTGACCGGGTAATTTCTGTTG	0.488998	0.0488998	4
PST130_12914	PST130_12914_For	CTCGAGCACAGATTATCGCTAGT	PST130_12914_Rev	ACGAGAGCGATGATAAGAGGAAC	0.488998	0.0488998	4
PST130_13304	PST130_13304_For	TCACTCTTTGGGTGATCATTCCC	PST130_13304_Rev	CGGAATGATCACCAAATGACTCG	0.488998	0.0488998	4
PST130_13336	PST130_13336_For	TTTGGCTCAGTCTTCTCAGTCTC	PST130_13336_Rev	TTTGCCAGCTCGTTCGTAGAAA	0.366748	0.0366748	4
PST130_13548	PST130_13548_For	GGTTTCTAACTTGTCCTACACGC	PST130_13548_Rev	AAGATGACCGGATTGATGGGAC	0.488998	0.0488998	4
PST130_13862	PST130_13862_For	CAATCCCAATCATCAACCCAACC	PST130_13862_Rev	AGTCGCTTCCTGCAAGAACAAA	0.488998	0.0488998	4
PST130_14067	PST130_14067_For	ACTACGCTCCTCTACTCACACTA	PST130_14067_Rev	CGTAACTCTGTGGGTTGATCAAG	0.611247	0.0611247	4
PST130_14079	PST130_14079_For	CGATGGCTATCTGGATCAGCTAG	PST130_14079_Rev	GCTCGATTACCAACTGCATCATC	0.488998	0.0488998	4
PST130_14373	PST130_14373_For	GTACTCAACCAACCGAACTGTTC	PST130_14373_Rev	CGCCATTCTTGAGTACGGATGTA	0.366748	0.0366748	4
PST130_14854	PST130_14854_For	GGAAAGTGGTTCAACGACTTCG	PST130_14854_Rev	GTCGCCGTCTATAGAGGAAGAAG	0.366748	0.0366748	4
PST130_14939	PST130_14939_For	TTTCTTCCTGGGTGTTGGTCTAG	PST130_14939_Rev	ATGGAGGGCATGAGGAAGTATTC	0.611247	0.0611247	4
PST130_14941	PST130_14941_For	GTGAACCGTAACTTGTTATCCTCG	PST130_14941_Rev	CGCGTTCTACTTTCTTCTTGTGAG	0.488998	0.0488998	4
PST130_15085	PST130_15085_For	CGATTCTGCCGGTGGAAATTTAG	PST130_15085_Rev	CAACGACTGCCGATAATAAACCG	0.611247	0.0611247	4
PST130_15161	PST130_15161_For	CAACTACCGAATATCCAGCCTCA	PST130_15161_Rev	GGTAAAGCACATGTCAAAACCGA	0.611247	0.0611247	4
PST130_15370	PST130_15370_For	ATAGCAGCTCTTCAAAGGACCAG	PST130_15370_Rev	GTAGCACTGATATGTGACAACGC	0.488998	0.0488998	4
PST130_15390	PST130_15390_For	CAAGACGGTCAACAAGAACTCAC	PST130_15390_Rev	CTGGTTTGACGGAGAGTTCTAAC	0.488998	0.0488998	4
PST130_15529	PST130_15529_For	AAGACACAGTCGGTACATTAGCC	PST130_15529_Rev	AGGTAAGAGTTGCTCGGTAAAGG	0.488998	0.0488998	4
PST130_15719	PST130_15719_For	ATGACCAAGAGAAGGAGAACCAC	PST130_15719_Rev	AGTAGAAAACCAAGCGAGAAAAGA	0.611247	0.0611247	4
PST130_15771	PST130_15771_For	CACCCACAACTCACTCACTATCA	PST130_15771_Rev	CAACTGGGAGAATAACGTAACGG	0.366748	0.0366748	4
PST130_15997	PST130_15997_For	GCAGCGACTTGAAGAATCGAAA	PST130_15997_Rev	GACCACAAACAAGATCCTGAACG	0.488998	0.0488998	4
PST130_16061	PST130_16061_For	CTCAACCACCTCAGTTCGTCTTA	PST130_16061_Rev	AGATACTCTGAACAGCCCACTTG	0.488998	0.0488998	4
PST130_16123	PST130_16123_For	CGACCACTGAGTAAGGTTGACTA	PST130_16123_Rev	CAAGTTGAAGGAAGGATTGGCTG	0.488998	0.0488998	4
PST130_16227	PST130_16227_For	CTTGATCGTGTATCCTTGCTCGT	PST130_16227_Rev	ACTCAGAATCTTACTTACCGGGC	0.488998	0.0488998	4
PST130_16556	PST130_16556_For	GAGCAAAGTTGAGTGCATGCTA	PST130_16556_Rev	ATGCCAGTTCTGTAGAGGAAGAG	0.488998	0.0488998	4
PST130_16607	PST130_16607_For	CCAGCAATTCATCCTCCATTCAC	PST130_16607_Rev	GGACTGACCAGCTTCTTTGAAAG	0.488998	0.0488998	4
PST130_16725	PST130_16725_For	CTAACCTGCCCTTGATCTCCTTC	PST130_16725_Rev	TTCGATTTGAGCGGCTGAGTTT	0.611247	0.0611247	4
PST130_16781	PST130_16781_For	CGTGCTGCTCAATTATGACGATC	PST130_16781_Rev	CATCTGACCCAACTTATGACCGA	0.488998	0.0488998	4
PST130_17123	PST130_17123_For	GAAACACACAACAATCAGGGCC	PST130_17123_Rev	GAAAGGGCAAAGAGAGAGAGAAAC	0.366748	0.0366748	4
PST130_17318	PST130_17318_For	TTGGAGTGGAGGTCAGATTTGTC	PST130_17318_Rev	GCCACCTCAGTGCTGATTTCTAT	0.611247	0.0611247	4
PST130_17341	PST130_17341_For	ACCAGTCAGTTCTCATGGATTCC	PST130_17341_Rev	GCTCCACCCTGATGAATTTATCG	0.611247	0.0611247	4
PST130_17349	PST130_17349_For	CAATCGGTCATCAGCCATCAATC	PST130_17349_Rev	AAGAGAAAGGAGGATGAGAGGGA	0.611247	0.0611247	4
PST130_17361	PST130_17361_For	CTGAACAGTAGCCATCTGGTCTT	PST130_17361_Rev	CGGAAAGACGGCTATTGAGAAAC	0.488998	0.0488998	4
PST130_17383	PST130_17383_For	CTACCCGTTTCAATCCAACAACC	PST130_17383_Rev	GGGATAAATAAACGCACCGAGGA	0.488998	0.0488998	4
PST130_17407	PST130_17407_For	ACTGAGGCCATTGACCTTAACC	PST130_17407_Rev	TGTACTGGCCTTCAAGAAGAGAG	0.611247	0.0611247	4
PST130_17437	PST130_17437_For	CACCAGAAGCCTACAGACAACTA	PST130_17437_Rev	AAGTCTAATAGGAGAACCCGGGA	0.488998	0.0488998	4
PST130_17512	PST130_17512_For	AGAGGAATCCAAGCTATTGACCG	PST130_17512_Rev	GCAAGATCATCATGACCAGGTTC	0.488998	0.0488998	4
PST130_17543	PST130_17543_For	CGTATCACACCAGTCATCCATCT	PST130_17543_Rev	ATCCAGGAGAGCCTAATCTACGA	0.488998	0.0488998	4
PST130_17823	PST130_17823_For	CAACAAGAGATTCCACACCCAAC	PST130_17823_Rev	CGAAATAAGCTTGGAAGACACTCC	0.488998	0.0488998	4
PST130_17886	PST130_17886_For	TGGCTCTAGTCGTAGAATCGTTG	PST130_17886_Rev	AGTAGAGTGATTCTCCTGGTGGA	0.488998	0.0488998	4
PST130_15804	PST130_15804_For	GCATGGACTGGTAGAAGCGATTA	PST130_15804_Rev	CTTCGATGGAGGTAGTTCAGACC	0.611247	0.0611247	4

## Sheet: Table S5
Table S5: Genomic location and functional annotation of the 242 selected Pst genes.
Gene Name	Gene location in Pst-104 assembly	Gene Length	Coding Sequence Length	Gene Annotation	GO IDs	GO Names
PST130_00607	scaffold_134	1378	1098	mitochondrial import receptor subunit	C:GO:0005742; P:GO:0006605	C:mitochondrial outer membrane translocase complex; P:protein targeting
PST130_00886	scaffold_8	2193	1836	---NA---	F:GO:0004421; P:GO:0008299	F:hydroxymethylglutaryl-CoA synthase activity; P:isoprenoid biosynthetic process
PST130_01207	scaffold_103	1478	1416	potassium-activated aldehyde dehydrogenase	F:GO:0016620; P:GO:0055114	F:oxidoreductase activity, acting on the aldehyde or oxo group of donors, NAD or NADP as acceptor; P:oxidation-reduction process
PST130_01217	scaffold_32	1523	1341	hypothetical protein PSTG_06644	F:GO:0005524	F:ATP binding
PST130_01582	scaffold_10	2826	2739	Pentafunctional AroM protein	F:GO:0003855; F:GO:0004764; C:GO:0005737; F:GO:0016765; P:GO:0055114	F:3-dehydroquinate dehydratase activity; F:shikimate 3-dehydrogenase (NADP+) activity; C:cytoplasm; F:transferase activity, transferring alkyl or aryl (other than methyl) groups; P:oxidation-reduction process
PST130_01816	scaffold_34	1865	1704	60S ribosomal protein l3	F:GO:0004525; P:GO:0006396	F:ribonuclease III activity; P:RNA processing
PST130_02308	scaffold_21	2167	1731	phosphoglucomutase PGM3	P:GO:0005975; F:GO:0016868	P:carbohydrate metabolic process; F:intramolecular transferase activity, phosphotransferases
PST130_02622	scaffold_147	1428	1293	Leo1-domain-containing protein	P:GO:0006368; P:GO:0016570; C:GO:0016593	P:transcription elongation from RNA polymerase II promoter; P:histone modification; C:Cdc73/Paf1 complex
PST130_03686	scaffold_24	1748	1524	stearoyl-CoA desaturase (delta-9 desaturase)	F:GO:0004768; P:GO:0006636; C:GO:0016021; P:GO:0055114	F:stearoyl-CoA 9-desaturase activity; P:unsaturated fatty acid biosynthetic process; C:integral component of membrane; P:oxidation-reduction process
PST130_04004	scaffold_28	1480	1122	phosphopantothenate-cysteine ligase	F:GO:0016874	F:ligase activity
PST130_04522	scaffold_49	1270	1095	UAA transporter	P:GO:0055085	P:transmembrane transport
PST130_04903	scaffold_46	1373	1053	THO complex subunit 4	F:GO:0003676	F:nucleic acid binding
PST130_05009	scaffold_93	2040	1518	putative oxysterol binding protein	C:GO:0005794; C:GO:0005829; F:GO:0015248; C:GO:0016020; F:GO:0032934	C:Golgi apparatus; C:cytosol; F:sterol transporter activity; C:membrane; F:sterol binding
PST130_05287	scaffold_280	1492	1143	hypothetical protein PSTG_15875	C:GO:0005623; P:GO:0032366	C:cell; P:intracellular sterol transport
PST130_05388	scaffold_78	1029	1029	hypothetical protein PSHT_09304	0	0
PST130_05427	scaffold_66	3054	2052	Usp (universal stress protein) family protein	0	0
PST130_06090	scaffold_125	1432	1086	zinc finger, C2H2-type, Ino80 complex subunit Iec1	F:GO:0003676	F:nucleic acid binding
PST130_06134	scaffold_53	1229	1134	Rtr1/RPAP2 family-domain-containing protein	F:GO:0008420; F:GO:0043175; P:GO:0070940	F:RNA polymerase II CTD heptapeptide repeat phosphatase activity; F:RNA polymerase core enzyme binding; P:dephosphorylation of RNA polymerase II C-terminal domain
PST130_06139	scaffold_508	2886	1782	probable methylcrotonyl-CoA carboxylase beta chain, mitochondrial precursor	F:GO:0016874	F:ligase activity
PST130_06472	scaffold_150	2070	1605	ubiquitin thiolesterase	F:GO:0005515; P:GO:0016579; F:GO:0036459	F:protein binding; P:protein deubiquitination; F:thiol-dependent ubiquitinyl hydrolase activity
PST130_06736	scaffold_2	2594	1887	PRP3-domain-containing protein	P:GO:0000398; C:GO:0046540	P:mRNA splicing, via spliceosome; C:U4/U6 x U5 tri-snRNP complex
PST130_07164	scaffold_26	1363	1005	RRS1-domain-containing protein	C:GO:0005634; P:GO:0042254	C:nucleus; P:ribosome biogenesis
PST130_08261	scaffold_30	1473	1239	hypothetical protein PSTT_10303	C:GO:0016021	C:integral component of membrane
PST130_08277	scaffold_108	1369	1062	Proteolipid membrane potential modulator	C:GO:0016021	C:integral component of membrane
PST130_08905	scaffold_3	2469	1737	phosphoenolpyruvate carboxykinase [ATP]	F:GO:0004612; F:GO:0005524; P:GO:0006094	F:phosphoenolpyruvate carboxykinase (ATP) activity; F:ATP binding; P:gluconeogenesis
PST130_09055	scaffold_191	1461	1002	---NA---	F:GO:0004371; P:GO:0006071	F:glycerone kinase activity; P:glycerol metabolic process
PST130_09156	scaffold_59	2601	1509	glutamine synthetase	F:GO:0004356; P:GO:0006807	F:glutamate-ammonia ligase activity; P:nitrogen compound metabolic process
PST130_10064	scaffold_16	1311	1236	hypothetical protein PSTG_08329	0	0
PST130_10092	scaffold_32	1421	1035	undecaprenyl diphosphate synthase	P:GO:0001525; F:GO:0016765; P:GO:0019408; C:GO:1904423	P:angiogenesis; F:transferase activity, transferring alkyl or aryl (other than methyl) groups; P:dolichol biosynthetic process; C:dehydrodolichyl diphosphate synthase complex
PST130_10207	scaffold_2	3147	2280	CBS and PB1 domain containing protein	F:GO:0005515	F:protein binding
PST130_10303	scaffold_4	2253	1770	capsular associated protein	C:GO:0016021	C:integral component of membrane
PST130_10730	scaffold_110	2274	1731	myo-inositol-1-phosphate synthase	F:GO:0004512; P:GO:0006021; P:GO:0008654	F:inositol-3-phosphate synthase activity; P:inositol biosynthetic process; P:phospholipid biosynthetic process
PST130_11139	scaffold_2	1716	1308	alpha/beta hydrolase	F:GO:0051920; P:GO:0055114	F:peroxiredoxin activity; P:oxidation-reduction process
PST130_11346	scaffold_266	1899	1386	FAS1 domain-containing protein	C:GO:0000329; C:GO:0005615; C:GO:0016021; P:GO:0016236	C:fungal-type vacuole membrane; C:extracellular space; C:integral component of membrane; P:macroautophagy
PST130_11377	scaffold_127	2172	1620	inosine-5'-monophosphate dehydrogenase	F:GO:0003938; P:GO:0006164; P:GO:0055114	F:IMP dehydrogenase activity; P:purine nucleotide biosynthetic process; P:oxidation-reduction process
PST130_11498	scaffold_16	1856	1290	Metallo-dependent phosphatase	F:GO:0016787	F:hydrolase activity
PST130_11622	scaffold_288	1558	1422	COP9 signalosome complex subunit 3	C:GO:0008180	C:COP9 signalosome
PST130_12203	scaffold_127	1314	1215	dihydrolipoyllysine-residue acetyltransferase	F:GO:0016746	F:transferase activity, transferring acyl groups
PST130_12433	scaffold_106	2258	1203	COP9 signalosome complex subunit 12	P:GO:0000973; F:GO:0003690; F:GO:0003723; C:GO:0005643; C:GO:0005743; P:GO:0006368; P:GO:0016973; C:GO:0035327; C:GO:0070390; P:GO:0071033	P:posttranscriptional tethering of RNA polymerase II gene DNA at nuclear periphery; F:double-stranded DNA binding; F:RNA binding; C:nuclear pore; C:mitochondrial inner membrane; P:transcription elongation from RNA polymerase II promoter; P:poly(A)+ mRNA export from nucleus; C:transcriptionally active chromatin; C:transcription export complex 2; P:nuclear retention of pre-mRNA at the site of trans…
PST130_12796	scaffold_22	2116	1395	zinc metalloprotease	F:GO:0003824; F:GO:0046872	F:catalytic activity; F:metal ion binding
PST130_14025	scaffold_40	1567	1185	AAA-domain-containing protein	F:GO:0005524	F:ATP binding
PST130_14413	scaffold_161	1346	1269	family 32 glycosyltransferase	F:GO:0000030; C:GO:0016021; P:GO:0051999	F:mannosyltransferase activity; C:integral component of membrane; P:mannosyl-inositol phosphorylceramide biosynthetic process
PST130_14970	scaffold_2	1285	1005	PAC2 family-domain-containing protein	C:GO:0005634; C:GO:0005829; P:GO:0043248	C:nucleus; C:cytosol; P:proteasome assembly
PST130_15075	scaffold_20	3412	2700	phenylalanine ammonia-lyase	F:GO:0003824	F:catalytic activity
PST130_17089	scaffold_246	1610	1236	elongation factor-2 kinase	F:GO:0003746; P:GO:0006414; F:GO:0016301; P:GO:0016310	F:translation elongation factor activity; P:translational elongation; F:kinase activity; P:phosphorylation
PST130_17709	scaffold_226	1987	1614	putative histidinol-phosphatase	P:GO:0000105; F:GO:0004401	P:histidine biosynthetic process; F:histidinol-phosphatase activity
PST130_00295	scaffold_177	3515	1902	copper radical oxidase	C:GO:0016020	C:membrane
PST130_01016	scaffold_44	1934	1131	Mo25-like protein	F:GO:0004674; P:GO:0023014	F:protein serine/threonine kinase activity; P:signal transduction by protein phosphorylation
PST130_10150	scaffold_56	1423	1260	YeeE/YedE family protein	C:GO:0005886; C:GO:0016021	C:plasma membrane; C:integral component of membrane
PST130_15304	scaffold_185	3896	1956	CAMK/CAMK1/CAMK1-RCK protein kinase	F:GO:0004672; F:GO:0005524; P:GO:0006468	F:protein kinase activity; F:ATP binding; P:protein phosphorylation
PST130_00119	scaffold_16	1760	1398	26S proteasome subunit P45	F:GO:0005524; C:GO:0005737; P:GO:0030163; F:GO:0036402	F:ATP binding; C:cytoplasm; P:protein catabolic process; F:proteasome-activating ATPase activity
PST130_00417	scaffold_10	2429	1629	T-complex protein 1 subunit epsilon	F:GO:0005524; P:GO:0006457; F:GO:0051082	F:ATP binding; P:protein folding; F:unfolded protein binding
PST130_00441	scaffold_18	1940	1461	cyclopropane-fatty-acyl-phospholipid synthase	P:GO:0008610	P:lipid biosynthetic process
PST130_00468	scaffold_80	2682	2556	disintegrin-like metalloprotease	F:GO:0004222; P:GO:0006508	F:metalloendopeptidase activity; P:proteolysis
PST130_00480	scaffold_33	1573	1236	chromosome segregation protein, Pcs1	F:GO:0005515; C:GO:0033551	F:protein binding; C:monopolin complex
PST130_00552	scaffold_141	1945	1362	DNA damage-inducible protein 1	F:GO:0004190; P:GO:0006508; F:GO:0043130	F:aspartic-type endopeptidase activity; P:proteolysis; F:ubiquitin binding
PST130_00899	scaffold_28	2417	1599	aldehyde dehydrogenase (NAD+)	F:GO:0016620; P:GO:0055114	F:oxidoreductase activity, acting on the aldehyde or oxo group of donors, NAD or NADP as acceptor; P:oxidation-reduction process
PST130_00923	scaffold_4	1476	1053	heparinase II/III family protein	F:GO:0016829	F:lyase activity
PST130_01178	scaffold_141	2038	1563	UTP-glucose-1-phosphate uridylyltransferase	F:GO:0003983; P:GO:0006011	F:UTP:glucose-1-phosphate uridylyltransferase activity; P:UDP-glucose metabolic process
PST130_01567	scaffold_76	2067	1395	homocitrate synthase, mitochondrial	F:GO:0004410; P:GO:0019878	F:homocitrate synthase activity; P:lysine biosynthetic process via aminoadipic acid
PST130_01674	scaffold_15	1734	1104	hypothetical protein PSTG_04667	F:GO:0005525	F:GTP binding
PST130_01839	scaffold_8	2837	1311	major facilitator superfamily protein	F:GO:0005215; C:GO:0016021; P:GO:0055085	F:transporter activity; C:integral component of membrane; P:transmembrane transport
PST130_02041	scaffold_91	1245	1155	4-hydroxybenzoate polyprenyl transferase	F:GO:0004659; C:GO:0016021	F:prenyltransferase activity; C:integral component of membrane
PST130_02110	scaffold_127	3793	2547	zinc finger, RING-type protein	C:GO:0005634; C:GO:0005737; P:GO:0006511; C:GO:0016021; P:GO:0051788; F:GO:0061630	C:nucleus; C:cytoplasm; P:ubiquitin-dependent protein catabolic process; C:integral component of membrane; P:response to misfolded protein; F:ubiquitin protein ligase activity
PST130_02257	scaffold_38	2076	1320	isovaleryl-CoA dehydrogenase	F:GO:0016627; F:GO:0050660; P:GO:0055114	F:oxidoreductase activity, acting on the CH-CH group of donors; F:flavin adenine dinucleotide binding; P:oxidation-reduction process
PST130_02598	scaffold_14	1859	1524	alanine transaminase	F:GO:0003824; P:GO:0009058; F:GO:0030170	F:catalytic activity; P:biosynthetic process; F:pyridoxal phosphate binding
PST130_03297	scaffold_505	1771	1386	integral membrane protein	C:GO:0016021; P:GO:0055085	C:integral component of membrane; P:transmembrane transport
PST130_03651	scaffold_6	1354	1257	predicted protein	C:GO:0016020; C:GO:0016021; F:GO:0016788	C:membrane; C:integral component of membrane; F:hydrolase activity, acting on ester bonds
PST130_03926	scaffold_249	1307	1155	ribonuclease H-like protein	F:GO:0003676; P:GO:0006139; F:GO:0008408	F:nucleic acid binding; P:nucleobase-containing compound metabolic process; F:3'-5' exonuclease activity
PST130_04026	scaffold_98	1375	1032	catalase	F:GO:0004096; P:GO:0006979; F:GO:0020037; P:GO:0055114	F:catalase activity; P:response to oxidative stress; F:heme binding; P:oxidation-reduction process
PST130_04327	scaffold_49	2526	1725	bleomycin hydrolase	F:GO:0004197; P:GO:0006508	F:cysteine-type endopeptidase activity; P:proteolysis
PST130_05268	scaffold_2	2248	2031	hypothetical protein PSTG_10233	0	0
PST130_05645	scaffold_162	1633	1065	hypothetical protein PSTT_12701	0	0
PST130_05789	scaffold_93	1353	1080	3-hydroxy-3-methylglutaryl-CoA reductase	F:GO:0004420; P:GO:0008299; P:GO:0015936; C:GO:0016021; F:GO:0050661; P:GO:0055114	F:hydroxymethylglutaryl-CoA reductase (NADPH) activity; P:isoprenoid biosynthetic process; P:coenzyme A metabolic process; C:integral component of membrane; F:NADP binding; P:oxidation-reduction process
PST130_05895	scaffold_129	2276	1659	HAL protein kinase	F:GO:0004672; F:GO:0005524; P:GO:0006468	F:protein kinase activity; F:ATP binding; P:protein phosphorylation
PST130_06032	scaffold_63	2461	1638	glycosyltransferase family 31 protein	F:GO:0008375; C:GO:0016021	F:acetylglucosaminyltransferase activity; C:integral component of membrane
PST130_06085	scaffold_70	2334	1878	phosphoribosylaminoimidazolecarboxamide formyltransferase/IMP cyclohydrolase	F:GO:0003937; F:GO:0004643; P:GO:0006164	F:IMP cyclohydrolase activity; F:phosphoribosylaminoimidazolecarboxamide formyltransferase activity; P:purine nucleotide biosynthetic process
PST130_06507	scaffold_167	1346	1188	beta-keto reductase	C:GO:0005789; C:GO:0016021; P:GO:0030497; F:GO:0045703; P:GO:0055114; F:GO:0102339; F:GO:0102340; F:GO:0102341; F:GO:0102342	C:endoplasmic reticulum membrane; C:integral component of membrane; P:fatty acid elongation; F:ketoreductase activity; P:oxidation-reduction process; F:3-oxo-arachidoyl-CoA reductase activity; F:3-oxo-behenoyl-CoA reductase activity; F:3-oxo-lignoceroyl-CoA reductase activity; F:3-oxo-cerotoyl-CoA reductase activity
PST130_07258	scaffold_60	1515	1173	DnaJ subfamily B member 4	P:GO:0006457; F:GO:0051082	P:protein folding; F:unfolded protein binding
PST130_07447	scaffold_98	2164	1617	Proteophosphoglycan ppg4	F:GO:0003700; P:GO:0006355	F:DNA-binding transcription factor activity; P:regulation of transcription, DNA-templated
PST130_08049	scaffold_22	1424	1050	WD40 repeat-like protein	F:GO:0005515	F:protein binding
PST130_08111	scaffold_38	1970	1590	oligosaccharyltransferase complex subunit alpha (ribophorin I)	F:GO:0004579; C:GO:0005783; P:GO:0006486; C:GO:0016021	F:dolichyl-diphosphooligosaccharide-protein glycotransferase activity; C:endoplasmic reticulum; P:protein glycosylation; C:integral component of membrane
PST130_08331	scaffold_54	1890	1224	cytochrome c peroxidase	F:GO:0004601; P:GO:0006979; F:GO:0020037; P:GO:0055114	F:peroxidase activity; P:response to oxidative stress; F:heme binding; P:oxidation-reduction process
PST130_08401	scaffold_25	1694	1083	hypothetical protein PSHT_06909	F:GO:0003676	F:nucleic acid binding
PST130_08958	scaffold_148	1995	1173	GDP-mannose 4,6-dehydratase	F:GO:0008446; P:GO:0019673	F:GDP-mannose 4,6-dehydratase activity; P:GDP-mannose metabolic process
PST130_09231	scaffold_153	2139	1638	GTPase-activating protein gyp1	F:GO:0005096; C:GO:0005794; P:GO:0006886; F:GO:0017137; P:GO:0090630	F:GTPase activator activity; C:Golgi apparatus; P:intracellular protein transport; F:Rab GTPase binding; P:activation of GTPase activity
PST130_09530	scaffold_98	2687	1551	PLP-dependent transferase	F:GO:0003824; P:GO:0009058; F:GO:0030170	F:catalytic activity; P:biosynthetic process; F:pyridoxal phosphate binding
PST130_10250	scaffold_203	2390	1263	phosphoglycerate kinase	F:GO:0004618; P:GO:0006096	F:phosphoglycerate kinase activity; P:glycolytic process
PST130_10369	scaffold_132	1271	1032	DNA repair protein RAD51	F:GO:0000150; P:GO:0000724; F:GO:0003690; F:GO:0003697; F:GO:0005524; F:GO:0008094; P:GO:1990426	F:recombinase activity; P:double-strand break repair via homologous recombination; F:double-stranded DNA binding; F:single-stranded DNA binding; F:ATP binding; F:DNA-dependent ATPase activity; P:mitotic recombination-dependent replication fork processing
PST130_12161	scaffold_7	1946	1728	---NA---	0	0
PST130_12861	scaffold_108	2453	1635	hypothetical protein PSTT_16486	P:GO:0001678; F:GO:0004396; F:GO:0005524; F:GO:0005536; P:GO:0005975	P:cellular glucose homeostasis; F:hexokinase activity; F:ATP binding; F:glucose binding; P:carbohydrate metabolic process
PST130_13367	scaffold_53	2192	1194	fatty acid-2 hydroxylase	F:GO:0005506; P:GO:0008610; C:GO:0016021; P:GO:0055114; F:GO:0080132	F:iron ion binding; P:lipid biosynthetic process; C:integral component of membrane; P:oxidation-reduction process; F:fatty acid alpha-hydroxylase activity
PST130_13707	scaffold_70	1681	1272	---NA---	P:GO:0006457; F:GO:0031072; F:GO:0051082	P:protein folding; F:heat shock protein binding; F:unfolded protein binding
PST130_13758	scaffold_136	1926	1395	argininosuccinate lyase	F:GO:0004056; P:GO:0042450	F:argininosuccinate lyase activity; P:arginine biosynthetic process via ornithine
PST130_14376	scaffold_8	1844	1308	PCI-domain-containing protein	F:GO:0005515	F:protein binding
PST130_14805	scaffold_7	2521	1857	---NA---	F:GO:0003743; C:GO:0005852	F:translation initiation factor activity; C:eukaryotic translation initiation factor 3 complex
PST130_15166	scaffold_82	1487	1257	methylenetetrahydrofolate reduct	F:GO:0004489; P:GO:0006555; P:GO:0055114	F:methylenetetrahydrofolate reductase (NAD(P)H) activity; P:methionine metabolic process; P:oxidation-reduction process
PST130_15355	scaffold_84	1466	1068	thioredoxin reductase	F:GO:0004791; C:GO:0005737; P:GO:0019430; P:GO:0055114	F:thioredoxin-disulfide reductase activity; C:cytoplasm; P:removal of superoxide radicals; P:oxidation-reduction process
PST130_15492	scaffold_80	1782	1212	taurine catabolism dioxygenase TauD	F:GO:0016491; P:GO:0055114	F:oxidoreductase activity; P:oxidation-reduction process
PST130_16414	scaffold_92	2116	1602	phosphoacetylglucosamine mutase	F:GO:0004610; P:GO:0005975	F:phosphoacetylglucosamine mutase activity; P:carbohydrate metabolic process
PST130_16488	scaffold_149	3482	2889	H+-transporting ATPase	F:GO:0000166; F:GO:0008553; C:GO:0016021; P:GO:0120029	F:nucleotide binding; F:proton-exporting ATPase activity, phosphorylative mechanism; C:integral component of membrane; P:proton export across plasma membrane
PST130_17066	scaffold_102	1911	1296	ERG4/ERG24 ergosterol biosynthesis protein	C:GO:0016020	C:membrane
PST130_17082	scaffold_4	1327	1233	S-methyl-5-thioribose-1-phosphate isomerase	P:GO:0044249	P:cellular biosynthetic process
PST130_17294	scaffold_28	1784	1431	hypothetical protein PSHT_02287	0	0
PST130_17613	scaffold_149	2011	1470	ornithine decarboxylase	F:GO:0003824; P:GO:0006596	F:catalytic activity; P:polyamine biosynthetic process
PST130_18040	scaffold_166	1829	1263	nucleic acid-binding protein	F:GO:0000049	F:tRNA binding
PST130_04204	scaffold_53	2191	1764	Six-hairpin glycosidase	F:GO:0003824	F:catalytic activity
PST130_13361	scaffold_49	1586	1443	glycosyltransferase family 4 protein	F:GO:0004378; P:GO:0006486	F:GDP-Man:Man1GlcNAc2-PP-Dol alpha-1,3-mannosyltransferase activity; P:protein glycosylation
PST130_03710	scaffold_40	1592	1377	---NA---	0	0
PST130_04037	scaffold_16	1942	1407	citrate synthase	F:GO:0046912	F:transferase activity, transferring acyl groups, acyl groups converted into alkyl on transfer
PST130_13495	scaffold_110	2205	1674	---NA---	F:GO:0016491; F:GO:0050660; F:GO:0051537; P:GO:0055114	F:oxidoreductase activity; F:flavin adenine dinucleotide binding; F:2 iron, 2 sulfur cluster binding; P:oxidation-reduction process
PST130_00554	scaffold_181	2337	1593	acyl-CoA dehydrogenase	F:GO:0016627; F:GO:0050660; P:GO:0055114	F:oxidoreductase activity, acting on the CH-CH group of donors; F:flavin adenine dinucleotide binding; P:oxidation-reduction process
PST130_00970	scaffold_499	1913	1524	adenylyl cyclase-associated protein	P:GO:0000902; F:GO:0003779; P:GO:0007010	P:cell morphogenesis; F:actin binding; P:cytoskeleton organization
PST130_01350	scaffold_4	2010	1437	PLP-dependent transferase	F:GO:0003824	F:catalytic activity
PST130_01643	scaffold_180	2585	2004	glycerol kinase	P:GO:0005975; F:GO:0016773	P:carbohydrate metabolic process; F:phosphotransferase activity, alcohol group as acceptor
PST130_01950	scaffold_55	2541	1536	family 18 glycoside hydrolase	P:GO:0005975; F:GO:0008061	P:carbohydrate metabolic process; F:chitin binding
PST130_02219	scaffold_173	1729	1431	family 76 glycoside hydrolase	F:GO:0008496; P:GO:0016052	F:mannan endo-1,6-alpha-mannosidase activity; P:carbohydrate catabolic process
PST130_02470	scaffold_38	1566	1065	hypothetical protein PSTG_06789	C:GO:0005643; P:GO:0006913	C:nuclear pore; P:nucleocytoplasmic transport
PST130_03172	scaffold_14	1417	1263	hypothetical protein PSTG_14540	P:GO:0000226; C:GO:0005737; F:GO:0008017; C:GO:0016021; F:GO:0016620; F:GO:0016740; F:GO:0051287; P:GO:0055114	P:microtubule cytoskeleton organization; C:cytoplasm; F:microtubule binding; C:integral component of membrane; F:oxidoreductase activity, acting on the aldehyde or oxo group of donors, NAD or NADP as acceptor; F:transferase activity; F:NAD binding; P:oxidation-reduction process
PST130_03309	scaffold_445	1252	1011	hypothetical protein PSTG_04911	P:GO:0032786; P:GO:0045943; C:GO:0070692; P:GO:0071619	P:positive regulation of DNA-templated transcription, elongation; P:positive regulation of transcription by RNA polymerase I; C:CTDK-1 complex; P:phosphorylation of RNA polymerase II C-terminal domain serine 2 residues
PST130_03716	scaffold_234	2208	1833	U3 snoRNP-associated protein Rrp9	F:GO:0005515; P:GO:0006364; F:GO:0034511	F:protein binding; P:rRNA processing; F:U3 snoRNA binding
PST130_04199	scaffold_50	1866	1452	ubiquitin carboxyl-terminal hydrolase	P:GO:0016579; F:GO:0036459	P:protein deubiquitination; F:thiol-dependent ubiquitinyl hydrolase activity
PST130_04843	scaffold_104	1454	1086	vitamin B6 biosynthesis protein	F:GO:0003824; P:GO:0042823	F:catalytic activity; P:pyridoxal phosphate biosynthetic process
PST130_05191	scaffold_129	1620	1368	RabGAP/TBC	F:GO:0005096; C:GO:0005623; P:GO:0006886; C:GO:0016021; F:GO:0017137; P:GO:0090630	F:GTPase activator activity; C:cell; P:intracellular protein transport; C:integral component of membrane; F:Rab GTPase binding; P:activation of GTPase activity
PST130_05518	scaffold_16	1869	1182	26S protease subunit rpt4	F:GO:0005524; C:GO:0005737; F:GO:0016787; P:GO:0030163	F:ATP binding; C:cytoplasm; F:hydrolase activity; P:protein catabolic process
PST130_05586	scaffold_66	1645	1476	mRNA processing-related protein	C:GO:0005774; C:GO:0031314; P:GO:0033617; F:GO:0045182; P:GO:0070131	C:vacuolar membrane; C:extrinsic component of mitochondrial inner membrane; P:mitochondrial respiratory chain complex IV assembly; F:translation regulator activity; P:positive regulation of mitochondrial translation
PST130_06678	scaffold_7	1446	1053	mitochondrial 50S ribosomal protein L3	F:GO:0003735; C:GO:0005840; P:GO:0006412	F:structural constituent of ribosome; C:ribosome; P:translation
PST130_06923	scaffold_133	1757	1167	kinase-like domain-containing protein	C:GO:0016020; C:GO:0016021; F:GO:0016301; P:GO:0016310; F:GO:0016740	C:membrane; C:integral component of membrane; F:kinase activity; P:phosphorylation; F:transferase activity
PST130_06989	scaffold_9	1799	1272	---NA---	F:GO:0003677; P:GO:0006275; F:GO:0030337	F:DNA binding; P:regulation of DNA replication; F:DNA polymerase processivity factor activity
PST130_07040	scaffold_50	2895	1680	glycosyltransferase family 2 protein	F:GO:0004100; P:GO:0006031	F:chitin synthase activity; P:chitin biosynthetic process
PST130_07381	scaffold_31	1088	1029	P-loop containing nucleoside triphosphate hydrolase protein	P:GO:0016226; F:GO:0051539	P:iron-sulfur cluster assembly; F:4 iron, 4 sulfur cluster binding
PST130_07436	scaffold_274	1427	1047	NAD(P)-binding protein	C:GO:0005789; P:GO:0006666; C:GO:0016021; P:GO:0030148; F:GO:0047560; P:GO:0055114	C:endoplasmic reticulum membrane; P:3-keto-sphinganine metabolic process; C:integral component of membrane; P:sphingolipid biosynthetic process; F:3-dehydrosphinganine reductase activity; P:oxidation-reduction process
PST130_08164	scaffold_98	1584	1458	UDP-N-acetylglucosamine pyrophosphorylase	F:GO:0070569	F:uridylyltransferase activity
PST130_08276	scaffold_45	1886	1446	ATP citrate (Pro-S)-lyase	F:GO:0003878; F:GO:0005524; C:GO:0005829; P:GO:0006085; P:GO:0006101; P:GO:0006633; C:GO:0009346; F:GO:0016829; F:GO:0046872; F:GO:0048037	F:ATP citrate synthase activity; F:ATP binding; C:cytosol; P:acetyl-CoA biosynthetic process; P:citrate metabolic process; P:fatty acid biosynthetic process; C:citrate lyase complex; F:lyase activity; F:metal ion binding; F:cofactor binding
PST130_08413	scaffold_29	1999	1209	related to NADH-dependent flavin oxidoreductase	F:GO:0010181; F:GO:0016491; P:GO:0055114	F:FMN binding; F:oxidoreductase activity; P:oxidation-reduction process
PST130_08524	scaffold_131	1721	1398	histidinol-phosphate transaminase	F:GO:0003824; P:GO:0009058; F:GO:0030170	F:catalytic activity; P:biosynthetic process; F:pyridoxal phosphate binding
PST130_08677	scaffold_29	2370	1377	hypothetical protein PSHT_00220	C:GO:0016021	C:integral component of membrane
PST130_08804	scaffold_2	1591	1305	tyrosine tRNA ligase	F:GO:0004831; F:GO:0005524; C:GO:0005737; P:GO:0006437	F:tyrosine-tRNA ligase activity; F:ATP binding; C:cytoplasm; P:tyrosyl-tRNA aminoacylation
PST130_10193	scaffold_131	1512	1224	tubulin alpha-1A chain	F:GO:0003924; F:GO:0005200; F:GO:0005525; C:GO:0005874; P:GO:0007017	F:GTPase activity; F:structural constituent of cytoskeleton; F:GTP binding; C:microtubule; P:microtubule-based process
PST130_10393	scaffold_68	1504	1074	carbohydrate esterase family 16 protein	F:GO:0005515	F:protein binding
PST130_10769	scaffold_7	1807	1014	probable PPG1-phosphoprotein phosphatase PPG catalytic chain	F:GO:0016787	F:hydrolase activity
PST130_11116	scaffold_13	1768	1266	WD40 repeat-like protein	F:GO:0005515	F:protein binding
PST130_11639	scaffold_54	1434	1095	ATP11-domain-containing protein	C:GO:0005739; P:GO:0065003	C:mitochondrion; P:protein-containing complex assembly
PST130_11673	scaffold_3	1491	1317	phosducin-like 2	0	0
PST130_12163	scaffold_7	1863	1281	histone acetyltransferase type B catalytic subunit	F:GO:0004402; C:GO:0005634; P:GO:0006348; P:GO:0016573	F:histone acetyltransferase activity; C:nucleus; P:chromatin silencing at telomere; P:histone acetylation
PST130_12215	scaffold_50	1966	1269	family 5 glycoside hydrolase	F:GO:0004553; P:GO:0005975	F:hydrolase activity, hydrolyzing O-glycosyl compounds; P:carbohydrate metabolic process
PST130_12226	scaffold_166	1561	1425	dolichyl-diphosphooligosaccharide-protein glycosyltransferase	F:GO:0004576; P:GO:0006486; C:GO:0016020	F:oligosaccharyl transferase activity; P:protein glycosylation; C:membrane
PST130_12899	scaffold_186	1897	1425	macrophage erythroblast attacher isoform 1	F:GO:0005515; P:GO:0045721	F:protein binding; P:negative regulation of gluconeogenesis
PST130_13523	scaffold_119	2105	1635	Xaa-Pro dipeptidase	F:GO:0004177; F:GO:0030145	F:aminopeptidase activity; F:manganese ion binding
PST130_15001	scaffold_1	1444	1071	family 26 glycoside hydrolase	P:GO:0006080; F:GO:0016985	P:substituted mannan metabolic process; F:mannan endo-1,4-beta-mannosidase activity
PST130_15436	scaffold_50	1849	1149	zinc-binding alcohol dehydrogenase	P:GO:0055114	P:oxidation-reduction process
PST130_15499	scaffold_7	1701	1065	CORD and CS domain-containing protein	F:GO:0003676	F:nucleic acid binding
PST130_15824	scaffold_60	2235	1530	acyl-CoA oxidase	F:GO:0003997; C:GO:0005777; P:GO:0006635	F:acyl-CoA oxidase activity; C:peroxisome; P:fatty acid beta-oxidation
PST130_16170	scaffold_10	1399	1173	ferrochelatase	F:GO:0004325; P:GO:0006783	F:ferrochelatase activity; P:heme biosynthetic process
PST130_16296	scaffold_96	1692	1104	nuclear envelope, Cut8 family protein	C:GO:0005634; P:GO:0031144; P:GO:0071630	C:nucleus; P:proteasome localization; P:nuclear protein quality control by the ubiquitin-proteasome system
PST130_16733	scaffold_5	1956	1386	family 15 glycoside hydrolase	F:GO:0004339; P:GO:0005976	F:glucan 1,4-alpha-glucosidase activity; P:polysaccharide metabolic process
PST130_16924	scaffold_154	1489	1278	acetylglutamate kinase	F:GO:0003991; C:GO:0005737; P:GO:0006526	F:acetylglutamate kinase activity; C:cytoplasm; P:arginine biosynthetic process
PST130_16943	scaffold_40	2189	1401	NADH-ubiquinone oxidoreductase 49 kDa subunit, mitochondrial	F:GO:0016651; F:GO:0048038; F:GO:0051287; P:GO:0055114	F:oxidoreductase activity, acting on NAD(P)H; F:quinone binding; F:NAD binding; P:oxidation-reduction process
PST130_17060	scaffold_50	1380	1314	MFS general substrate transporter	C:GO:0016021; P:GO:0055085	C:integral component of membrane; P:transmembrane transport
PST130_17152	scaffold_38	2365	1482	protein phosphatase 2A regulatory subunit PR55	C:GO:0000159; F:GO:0005515; F:GO:0019888	C:protein phosphatase type 2A complex; F:protein binding; F:protein phosphatase regulator activity
PST130_17315	scaffold_221	1447	1245	18S rRNA biogenesis protein RCL1	F:GO:0003824; C:GO:0005730; P:GO:0006396; P:GO:0042254	F:catalytic activity; C:nucleolus; P:RNA processing; P:ribosome biogenesis
PST130_15757	scaffold_19	2193	1578	phosphoglycerate mutase-like protein	F:GO:0016791	F:phosphatase activity
PST130_01348	scaffold_40	2821	1656	ATP-dependent RNA helicase DBP2-A	F:GO:0003676; F:GO:0005524	F:nucleic acid binding; F:ATP binding
PST130_02500	scaffold_243	1822	1146	ubiquitin system component Cue	F:GO:0005515	F:protein binding
PST130_03785	scaffold_100	2865	2385	mRNA binding protein Pumilio	F:GO:0003723	F:RNA binding
PST130_07035	scaffold_10	2477	1869	protein of carbohydrate kinase, FGGY type family	P:GO:0005975; F:GO:0016773	P:carbohydrate metabolic process; F:phosphotransferase activity, alcohol group as acceptor
PST130_07105	scaffold_34	1748	1164	GTP-binding protein YchF	F:GO:0005525	F:GTP binding
PST130_07132	scaffold_16	3564	1908	GTP cyclohydrolase II	F:GO:0003935; P:GO:0009231	F:GTP cyclohydrolase II activity; P:riboflavin biosynthetic process
PST130_09567	scaffold_46	1735	1269	Scramblase-domain-containing protein	P:GO:0017121; F:GO:0017128	P:plasma membrane phospholipid scrambling; F:phospholipid scramblase activity
PST130_15748	scaffold_110	1405	1332	porphobilinogen deaminase	F:GO:0004418; P:GO:0033014	F:hydroxymethylbilane synthase activity; P:tetrapyrrole biosynthetic process
PST130_07175	scaffold_59	1563	1377	diphosphomevalonate decarboxylase	F:GO:0004163; F:GO:0005524; C:GO:0005829; P:GO:0019287	F:diphosphomevalonate decarboxylase activity; F:ATP binding; C:cytosol; P:isopentenyl diphosphate biosynthetic process, mevalonate pathway
PST130_02262	scaffold_61	1406	1266	Alpha/Beta hydrolase protein	C:GO:0016021	C:integral component of membrane
PST130_02950	scaffold_136	1786	1545	related to PPX1-Exopolyphosphatase	F:GO:0004309; C:GO:0005737; P:GO:0006798	F:exopolyphosphatase activity; C:cytoplasm; P:polyphosphate catabolic process
PST130_05841	scaffold_8	1172	1023	fungal protein	0	0
PST130_06027	scaffold_18	1667	1263	UDP-galactose transporter	F:GO:0005458; C:GO:0016021; P:GO:1990570	F:GDP-mannose transmembrane transporter activity; C:integral component of membrane; P:GDP-mannose transmembrane transport
PST130_06349	scaffold_97	1557	1365	Acyltransferase ChoActase/COT/CPT	F:GO:0016746	F:transferase activity, transferring acyl groups
PST130_07133	scaffold_146	1289	1128	phosphofructokinase domain-containing protein	F:GO:0003872; P:GO:0006002; P:GO:0006096	F:6-phosphofructokinase activity; P:fructose 6-phosphate metabolic process; P:glycolytic process
PST130_07866	scaffold_170	1299	1017	zinc finger, C2H2-type domain containing protein	C:GO:0000776; F:GO:0003676; C:GO:0005634; P:GO:0007094; F:GO:0008017; P:GO:0008608; P:GO:0090307; C:GO:1990047	C:kinetochore; F:nucleic acid binding; C:nucleus; P:mitotic spindle assembly checkpoint; F:microtubule binding; P:attachment of spindle microtubules to kinetochore; P:mitotic spindle assembly; C:spindle matrix
PST130_08580	scaffold_4	1749	1329	ELMO domain containing protein	0	0
PST130_08617	scaffold_68	1284	1284	FAD/NAD(P)-binding domain-containing protein	F:GO:0071949	F:FAD binding
PST130_09193	scaffold_264	1393	1044	Clavaminate synthase-like protein	F:GO:0016491; P:GO:0055114	F:oxidoreductase activity; P:oxidation-reduction process
PST130_09751	scaffold_49	2414	2157	polyadenylate binding protein	F:GO:0003723	F:RNA binding
PST130_09769	scaffold_100	2579	1767	predicted protein	F:GO:0003951	F:NAD+ kinase activity
PST130_09780	scaffold_170	1648	1230	ketol-acid reductoisomerase	F:GO:0004455; P:GO:0009082; P:GO:0055114	F:ketol-acid reductoisomerase activity; P:branched-chain amino acid biosynthetic process; P:oxidation-reduction process
PST130_09884	scaffold_5	1139	1029	translation initiation factor eIF-5	F:GO:0003743; P:GO:0006413; C:GO:0016020; C:GO:0016021	F:translation initiation factor activity; P:translational initiation; C:membrane; C:integral component of membrane
PST130_09951	scaffold_38	2384	1794	glycoside hydrolase family 20 protein	F:GO:0004563; P:GO:0005975	F:beta-N-acetylhexosaminidase activity; P:carbohydrate metabolic process
PST130_10197	scaffold_81	1086	1068	hypothetical protein PSTT_11032	C:GO:0016021	C:integral component of membrane
PST130_10204	scaffold_54	1870	1176	guanine nucleotide-binding protein subunit alpha	F:GO:0001664; F:GO:0003924; F:GO:0005525; C:GO:0005834; P:GO:0007186; F:GO:0031683	F:G protein-coupled receptor binding; F:GTPase activity; F:GTP binding; C:heterotrimeric G-protein complex; P:G protein-coupled receptor signaling pathway; F:G-protein beta/gamma-subunit complex binding
PST130_10470	scaffold_40	1535	1260	glycosyltransferase family 50 protein	P:GO:0006506; C:GO:0016021; F:GO:0016758	P:GPI anchor biosynthetic process; C:integral component of membrane; F:transferase activity, transferring hexosyl groups
PST130_10775	scaffold_132	2728	1629	calcium/proton exchanger	C:GO:0016021; P:GO:0055085	C:integral component of membrane; P:transmembrane transport
PST130_11071	scaffold_60	1374	1014	Bax inhibitor family protein	C:GO:0016021	C:integral component of membrane
PST130_11239	scaffold_42	1772	1041	lectin, mannose-binding 2	C:GO:0016020	C:membrane
PST130_11321	scaffold_21	2415	1716	phenylalanyl-tRNA synthetase alpha chain	F:GO:0000049; F:GO:0004826; F:GO:0005524; C:GO:0005737; P:GO:0006432	F:tRNA binding; F:phenylalanine-tRNA ligase activity; F:ATP binding; C:cytoplasm; P:phenylalanyl-tRNA aminoacylation
PST130_11936	scaffold_225	1721	1239	---NA---	F:GO:0016747	F:transferase activity, transferring acyl groups other than amino-acyl groups
PST130_12003	scaffold_2	1099	1005	putative membrane protein	P:GO:0000027; C:GO:0005654; C:GO:0005730	P:ribosomal large subunit assembly; C:nucleoplasm; C:nucleolus
PST130_12116	scaffold_7	1451	1011	inositol monophosphatase	F:GO:0008934; P:GO:0046854; P:GO:0046855	F:inositol monophosphate 1-phosphatase activity; P:phosphatidylinositol phosphorylation; P:inositol phosphate dephosphorylation
PST130_12122	scaffold_1	2042	1179	---NA---	0	0
PST130_12234	scaffold_22	2634	1839	probable actin interacting protein 1	F:GO:0005515	F:protein binding
PST130_12330	#N/A	1749	1206	pyruvate dehydrogenase E1 component subunit beta	F:GO:0003824	F:catalytic activity
PST130_12432	scaffold_106	1234	1107	---NA---	P:GO:0046856	P:phosphatidylinositol dephosphorylation
PST130_12545	scaffold_19	2688	1260	STE/STE7/MEK1 protein kinase	F:GO:0004672; F:GO:0005524; P:GO:0006468	F:protein kinase activity; F:ATP binding; P:protein phosphorylation
PST130_12652	scaffold_74	2366	1305	methionyl aminopeptidase	F:GO:0004177; P:GO:0006508; F:GO:0008235	F:aminopeptidase activity; P:proteolysis; F:metalloexopeptidase activity
PST130_12814	scaffold_165	1988	1632	subtilisin protease	F:GO:0004252; P:GO:0006508	F:serine-type endopeptidase activity; P:proteolysis
PST130_12914	scaffold_17	2262	1668	GPI transamidase component PIG-S	P:GO:0016255; C:GO:0042765	P:attachment of GPI anchor to protein; C:GPI-anchor transamidase complex
PST130_13304	scaffold_174	1471	1359	xylose isomerase-like protein	F:GO:0004764; F:GO:0016853; P:GO:0055114	F:shikimate 3-dehydrogenase (NADP+) activity; F:isomerase activity; P:oxidation-reduction process
PST130_13336	scaffold_49	1624	1230	V-type proton ATPase catalytic subunit A	F:GO:0005524; P:GO:0046034; P:GO:1902600	F:ATP binding; P:ATP metabolic process; P:proton transmembrane transport
PST130_13548	scaffold_56	1791	1077	ATP synthase (C/AC39) subunit	F:GO:0015078; P:GO:0015991; C:GO:0033179	F:proton transmembrane transporter activity; P:ATP hydrolysis coupled proton transport; C:proton-transporting V-type ATPase, V0 domain
PST130_13862	scaffold_57	1810	1401	oxidative stress survival, Svf1-like protein	P:GO:0006979	P:response to oxidative stress
PST130_14067	scaffold_22	1963	1413	elongation factor 1-alpha	F:GO:0003746; F:GO:0003924; F:GO:0005525; P:GO:0006414	F:translation elongation factor activity; F:GTPase activity; F:GTP binding; P:translational elongation
PST130_14079	scaffold_79	2587	1620	methylmalonate-semialdehyde dehydrogenase (acylating)	F:GO:0004491; P:GO:0055114	F:methylmalonate-semialdehyde dehydrogenase (acylating) activity; P:oxidation-reduction process
PST130_14373	scaffold_8	1544	1215	26S proteasome regulatory subunit N7	F:GO:0030234	F:enzyme regulator activity
PST130_14854	scaffold_214	1316	1041	Proteophosphoglycan ppg4	C:GO:0016021	C:integral component of membrane
PST130_14939	scaffold_65	2300	1503	hypothetical protein PSTG_14874	F:GO:0004601; F:GO:0020037; P:GO:0055114	F:peroxidase activity; F:heme binding; P:oxidation-reduction process
PST130_14941	scaffold_22	1576	1050	plasma membrane SNARE protein	F:GO:0005484; C:GO:0005886; P:GO:0006887; P:GO:0006906; F:GO:0019905; C:GO:0031201	F:SNAP receptor activity; C:plasma membrane; P:exocytosis; P:vesicle fusion; F:syntaxin binding; C:SNARE complex
PST130_15085	scaffold_65	1971	1437	SEP-domain-containing protein	F:GO:0005515	F:protein binding
PST130_15161	scaffold_376	2335	1809	T-complex protein 1, eta subunit	F:GO:0005524; P:GO:0006457; F:GO:0051082	F:ATP binding; P:protein folding; F:unfolded protein binding
PST130_15370	scaffold_127	1666	1401	related to nucleoporin	F:GO:0004362; C:GO:0005737; P:GO:0006749; P:GO:0045454; F:GO:0050660; F:GO:0050661; P:GO:0055114; P:GO:0098869	F:glutathione-disulfide reductase activity; C:cytoplasm; P:glutathione metabolic process; P:cell redox homeostasis; F:flavin adenine dinucleotide binding; F:NADP binding; P:oxidation-reduction process; P:cellular oxidant detoxification
PST130_15390	scaffold_23	1708	1389	CMGC/GSK protein kinase	F:GO:0004672; F:GO:0005524; P:GO:0006468	F:protein kinase activity; F:ATP binding; P:protein phosphorylation
PST130_15529	scaffold_57	1438	1140	arm repeat-containing protein	P:GO:0006606	P:protein import into nucleus
PST130_15719	scaffold_17	2086	1545	hypothetical protein PSTT_11896	C:GO:0016021	C:integral component of membrane
PST130_15771	scaffold_6	1638	1251	26S proteasome subunit P45	F:GO:0005524; C:GO:0005737; P:GO:0030163; F:GO:0036402	F:ATP binding; C:cytoplasm; P:protein catabolic process; F:proteasome-activating ATPase activity
PST130_15997	scaffold_8	1371	1083	sterol 24-C-methyltransferase	P:GO:0006694; F:GO:0008168	P:steroid biosynthetic process; F:methyltransferase activity
PST130_16061	scaffold_125	1780	1518	translation initiation factor eIF-3 subunit 7	F:GO:0003743; C:GO:0005852	F:translation initiation factor activity; C:eukaryotic translation initiation factor 3 complex
PST130_16123	scaffold_4	1571	1335	heparinase II/III family protein	C:GO:0016021; F:GO:0016829	C:integral component of membrane; F:lyase activity
PST130_16227	scaffold_116	1921	1182	ribosomal protein L1	P:GO:0000470; F:GO:0003723; C:GO:0005840; C:GO:0030686	P:maturation of LSU-rRNA; F:RNA binding; C:ribosome; C:90S preribosome
PST130_16556	scaffold_38	2078	1683	phosphoacetylglucosamine mutase	F:GO:0004610; P:GO:0005975	F:phosphoacetylglucosamine mutase activity; P:carbohydrate metabolic process
PST130_16607	scaffold_137	2027	1536	dihydrolipoyl dehydrogenase	F:GO:0004148; F:GO:0009055; P:GO:0045454; F:GO:0050660; P:GO:0055114	F:dihydrolipoyl dehydrogenase activity; F:electron transfer activity; P:cell redox homeostasis; F:flavin adenine dinucleotide binding; P:oxidation-reduction process
PST130_16725	scaffold_194	2574	1890	ATP-binding cassette, subfamily F, member 2	F:GO:0005524; F:GO:0016887	F:ATP binding; F:ATPase activity
PST130_16781	scaffold_113	1630	1071	Ribokinase-like protein	F:GO:0004001; P:GO:0006166	F:adenosine kinase activity; P:purine ribonucleoside salvage
PST130_17123	scaffold_44	1729	1050	ER to Golgi transport protein yif1	C:GO:0005789; C:GO:0005793; P:GO:0006888; C:GO:0030134; C:GO:0030173	C:endoplasmic reticulum membrane; C:endoplasmic reticulum-Golgi intermediate compartment; P:endoplasmic reticulum to Golgi vesicle-mediated transport; C:COPII-coated ER to Golgi transport vesicle; C:integral component of Golgi membrane
PST130_17318	scaffold_210	3280	1836	tryptophanyl-tRNA synthetase	F:GO:0004830; F:GO:0005524; P:GO:0006436	F:tryptophan-tRNA ligase activity; F:ATP binding; P:tryptophanyl-tRNA aminoacylation
PST130_17341	scaffold_151	1586	1284	acetyl-CoA C-acetyltransferase	F:GO:0016747	F:transferase activity, transferring acyl groups other than amino-acyl groups
PST130_17349	scaffold_126	2268	1800	hypothetical protein PSTG_01030	0	0
PST130_17361	scaffold_57	1920	1440	DUF1682-domain-containing protein	F:GO:0005509; C:GO:0005783; C:GO:0016021	F:calcium ion binding; C:endoplasmic reticulum; C:integral component of membrane
PST130_17383	scaffold_16	1684	1020	TPR-like protein	F:GO:0005515	F:protein binding
PST130_17407	scaffold_52	2265	1134	mannose-1-phosphate guanyltransferase	P:GO:0009058; F:GO:0016779	P:biosynthetic process; F:nucleotidyltransferase activity
PST130_17437	scaffold_140	1220	1044	50S small subunit ribosomal protein L22	F:GO:0003735; P:GO:0006412; C:GO:0015934	F:structural constituent of ribosome; P:translation; C:large ribosomal subunit
PST130_17512	scaffold_87	1171	1038	cysteine proteinase	P:GO:0016579; F:GO:0036459	P:protein deubiquitination; F:thiol-dependent ubiquitinyl hydrolase activity
PST130_17543	scaffold_111	1823	1431	omega-6 fatty acid desaturase (Delta-12 desaturase)	P:GO:0006629	P:lipid metabolic process
PST130_17823	scaffold_42	1477	1101	ornithine carbamoyltransferase	P:GO:0006520; F:GO:0016597; F:GO:0016743	P:cellular amino acid metabolic process; F:amino acid binding; F:carboxyl- or carbamoyltransferase activity
PST130_17886	scaffold_35	1344	1275	DUF21 domain-containing protein	C:GO:0016021	C:integral component of membrane
PST130_15804	scaffold_7	2670	1788	FACT complex subunit POB3	F:GO:0003677; C:GO:0005634	F:DNA binding; C:nucleus

## Sheet: Table S6
Table S6: Number of reads aligned to the PST-130 reference genome for the 4 MiSeq amplicon datasets.
			Pst-130
ID	Total number of paired reads	Total Filtered paired reads	Unique paired reads aligned	% aligned
17.0504	6993558	121306	110864	91.392
17.0505	3603798	114209	107230	93.8893
17.0506	6150295	142927	129125	90.3433
17.0507	6432551	126630	117011	92.4039

## Sheet: Table S7
Table S7: Number of reads generated on the MinION platform that aligned to the 242 selected Pst genes.
ID	Total number of paired reads	Unique paired reads aligned	% aligned
17.0505	101660	90141	88.6691
17.0506	127837	104935	82.085
17.0504	118484	89235	75.314
17.0507	123339	94074	76.2727
17.0489	95056	74152	78.0088
17.0490	187095	103584	55.3644
17.0491	171694	128384	74.7749
17.0492	173598	144459	83.2147
17.0493	136318	110303	80.9159
17.0494	108285	83305	76.9312
17.0495	130652	98919	75.7118
17.0496	101528	74727	73.6024
17.0497	61545	46655	75.8063
17.0498	76809	55788	72.6321
17.0499	79421	61806	77.8207
17.0500	103594	64433	62.1976
17.0501	84868	55550	65.4546
17.0503	115839	89660	77.4005
17.0510	132221	105065	79.4617
17.0511	160319	123685	77.1493
17.0515	115767	92714	80.0867
17.0518	93708	78667	83.9491
17.0519	124332	100395	80.7475
17.0520	47662	35714	74.9318
17.0521	55890	41395	74.0651
17.0523	52647	42117	79.9989
17.0525	43309	26901	62.1141
17.0528	107969	41890	38.7982
17.0532	58291	40895	70.1566
16.0883	21388	16237	75.9164
17.0548	127403	72039	56.5442
17.0549	77735	56039	72.0898
17.0553	90218	65714	72.8391
17.0557	78075	62148	79.6004
17.05585	124345	106060	85.2949
17.0559	123764	84756	68.4819
17.0562	67666	42342	62.575
17.0563	84992	57957	68.1911
17.0564	121766	94001	77.1981
17.0565	170878	113829	66.6142
17.0567	189666	142161	74.9533
17.0569	133215	100935	75.7685
17.0570	191333	127002	66.3775
17.0571	128960	95619	74.1462
17.0593	63190	47722	75.5214
17.0595	78499	57838	73.6799
17.0600	106569	76426	71.715
17.0602	92395	72520	78.4891
17.0611	93331	67928	72.7818
17.0612	63921	53269	83.3357
17.0613	39457	30103	76.2932
17.0614	27803	22813	82.0523			Average of 51 samples sequenced on MinION	114258
17.0615	683679	553723	80.9917			Standard Deviation	93323.3
US312/14	34063	18681	54.8425
AZ160/16	67919	46590	68.5964
UZ180/13	37019	22651	61.1875
UZ14/10	49123	40072	81.5748
DK14/16	596488	203195	34.0652
DK52/16	290062	175188	60.3967
UZ189/16	413647	158830	38.3975
DK15/16	430469	296018	68.7664
ET08/10	606737	505382	83.2951
SE225/15	602896	450204	74.6736
KE86058	837508	533569	63.7091
SE427/17	614653	149663	24.3492
AZ165/16	774318	563009	72.7103
Et-0001	675264	321207	47.5676
Et-0002	732090	452835	61.8551
Et-0003	316263	217166	68.6663
Et-0004	241274	132889	55.078
			No. of reads
Average of 51 Ethiopian samples used for comparative analysis with the HiSeq RNA-Seq analysis			114519
Standard Deviation			91448.4

## Sheet: Table S8
Table S8: Time taken to generate a given number of MinION reads for the 4 Ethiopian Pst-infected wheat samples.
Data presented here for up to 100,000 reads for each sample with the first 4840 reads (20x coverage) highlighted in green
Read number	Time at which generated (min)
	17.0504	17.0505	17.0506	17.0507
1	6e-07	6e-07	6e-07	6e-07
2	6e-07	6e-07	6e-07	6e-07
3	6e-07	6e-07	6e-07	6e-07
4	6e-07	6e-07	6e-07	6e-07
5	6e-07	6e-07	6e-07	0.0166673
6	6e-07	0.0166673	6e-07	0.0500006
7	6e-07	0.0166673	6e-07	0.0666673
8	6e-07	0.0166673	6e-07	0.0666673
9	0.0166673	0.0166673	6e-07	0.0666673
10	0.0166673	0.0166673	6e-07	0.0666673
11	0.0333339	0.0166673	6e-07	0.0666673
12	0.0333339	0.0333339	6e-07	0.0666673
13	0.0333339	0.0333339	6e-07	0.0833339
14	0.0500006	0.0333339	6e-07	0.0833339
15	0.0500006	0.0500006	0.0166673	0.0833339
16	0.0666673	0.0500006	0.0166673	0.0833339
17	0.0666673	0.0500006	0.0166673	0.100001
18	0.0666673	0.0666673	0.0333339	0.100001
19	0.0666673	0.0666673	0.0333339	0.100001
20	0.0666673	0.0666673	0.0333339	0.100001
21	0.0666673	0.0666673	0.0333339	0.116667
22	0.0833339	0.0666673	0.0333339	0.116667
23	0.116667	0.0666673	0.0500006	0.116667
24	0.116667	0.0666673	0.0500006	0.116667
25	0.116667	0.0833339	0.0500006	0.116667
26	0.116667	0.100001	0.0666673	0.116667
27	0.133334	0.100001	0.0666673	0.133334
28	0.133334	0.116667	0.0833339	0.133334
29	0.133334	0.116667	0.0833339	0.150001
30	0.150001	0.133334	0.100001	0.150001
31	0.150001	0.133334	0.100001	0.150001
32	0.166667	0.133334	0.100001	0.150001
33	0.366667	0.150001	0.116667	0.366667
34	0.366667	0.150001	0.116667	0.366667
35	0.366667	0.150001	0.116667	0.366667
36	0.366667	0.150001	0.133334	0.366667
37	0.366667	0.166667	0.133334	0.366667
38	0.383334	0.366667	0.133334	0.383334
39	0.383334	0.366667	0.133334	0.383334
40	0.383334	0.366667	0.133334	0.383334
41	0.383334	0.366667	0.133334	0.383334
42	0.383334	0.366667	0.150001	0.383334
43	0.400001	0.366667	0.150001	0.383334
44	0.400001	0.366667	0.150001	0.383334
45	0.416667	0.383334	0.150001	0.400001
46	0.416667	0.400001	0.150001	0.400001
47	0.416667	0.400001	0.150001	0.400001
48	0.416667	0.416667	0.166667	0.400001
49	0.433334	0.416667	0.366667	0.400001
50	0.433334	0.416667	0.366667	0.416667
51	0.433334	0.416667	0.366667	0.416667
52	0.450001	0.433334	0.366667	0.416667
53	0.450001	0.433334	0.366667	0.433334
54	0.466667	0.433334	0.366667	0.433334
55	0.466667	0.450001	0.366667	0.433334
56	0.483334	0.450001	0.366667	0.450001
57	0.483334	0.450001	0.383334	0.450001
58	0.483334	0.450001	0.383334	0.450001
59	0.483334	0.483334	0.400001	0.450001
60	0.483334	0.483334	0.400001	0.466667
61	0.500001	0.483334	0.400001	0.466667
62	0.500001	0.500001	0.400001	0.466667
63	0.516667	0.500001	0.400001	0.483334
64	0.516667	0.500001	0.416667	0.483334
65	0.516667	0.516667	0.433334	0.483334
66	0.516667	0.516667	0.433334	0.500001
67	0.516667	0.533334	0.433334	0.500001
68	0.533334	0.533334	0.433334	0.516667
69	0.533334	0.733334	0.433334	0.516667
70	0.533334	0.733334	0.433334	0.516667
71	0.533334	0.733334	0.433334	0.516667
72	0.533334	0.733334	0.450001	0.516667
73	0.533334	0.750001	0.450001	0.516667
74	0.733334	0.750001	0.450001	0.516667
75	0.733334	0.750001	0.466667	0.533334
76	0.733334	0.750001	0.466667	0.533334
77	0.733334	0.750001	0.466667	0.533334
78	0.733334	0.766667	0.483334	0.533334
79	0.750001	0.766667	0.483334	0.733334
80	0.750001	0.766667	0.483334	0.733334
81	0.766667	0.766667	0.500001	0.733334
82	0.766667	0.783334	0.500001	0.750001
83	0.783334	0.783334	0.500001	0.750001
84	0.783334	0.783334	0.500001	0.766667
85	0.783334	0.800001	0.516667	0.766667
86	0.783334	0.800001	0.516667	0.766667
87	0.783334	0.800001	0.516667	0.783334
88	0.783334	0.816667	0.533334	0.783334
89	0.783334	0.816667	0.533334	0.800001
90	0.783334	0.833334	0.733334	0.800001
91	0.800001	0.833334	0.733334	0.816667
92	0.800001	0.833334	0.733334	0.816667
93	0.800001	0.850001	0.733334	0.816667
94	0.816667	0.850001	0.733334	0.816667
95	0.816667	0.850001	0.733334	0.833334
96	0.816667	0.850001	0.733334	0.833334
97	0.816667	0.850001	0.750001	0.833334
98	0.816667	0.850001	0.750001	0.850001
99	0.816667	0.850001	0.750001	0.850001
100	0.833334	0.850001	0.750001	0.866667
101	0.833334	0.866667	0.750001	0.866667
102	0.850001	0.866667	0.750001	0.866667
103	0.850001	0.866667	0.750001	0.883334
104	0.850001	0.866667	0.750001	0.883334
105	0.866667	0.866667	0.750001	0.883334
106	0.866667	0.866667	0.766667	0.900001
107	0.883334	0.883334	0.766667	0.900001
108	0.883334	0.900001	0.766667	1.1
109	0.883334	0.900001	0.783334	1.1
110	1.1	0.900001	0.783334	1.1
111	1.1	1.1	0.800001	1.11667
112	1.1	1.1	0.800001	1.11667
113	1.1	1.1	0.800001	1.11667
114	1.1	1.1	0.800001	1.11667
115	1.1	1.1	0.816667	1.11667
116	1.1	1.11667	0.816667	1.11667
117	1.11667	1.11667	0.816667	1.11667
118	1.11667	1.11667	0.816667	1.11667
119	1.11667	1.13333	0.816667	1.13333
120	1.11667	1.13333	0.816667	1.13333
121	1.11667	1.13333	0.833334	1.13333
122	1.11667	1.13333	0.833334	1.15
123	1.11667	1.15	0.833334	1.15
124	1.11667	1.15	0.850001	1.16667
125	1.13333	1.15	0.850001	1.16667
126	1.13333	1.15	0.866667	1.16667
127	1.13333	1.16667	0.866667	1.16667
128	1.16667	1.16667	0.866667	1.2
129	1.18333	1.16667	0.866667	1.2
130	1.18333	1.16667	0.866667	1.2
131	1.18333	1.18333	0.866667	1.2
132	1.2	1.18333	0.883334	1.21667
133	1.2	1.18333	0.883334	1.21667
134	1.2	1.18333	0.883334	1.23333
135	1.21667	1.18333	0.883334	1.23333
136	1.21667	1.2	0.900001	1.23333
137	1.21667	1.2	0.900001	1.23333
138	1.23333	1.2	1.1	1.25
139	1.23333	1.2	1.1	1.25
140	1.23333	1.2	1.1	1.25
141	1.23333	1.21667	1.1	1.25
142	1.23333	1.21667	1.1	1.25
143	1.23333	1.21667	1.11667	1.25
144	1.23333	1.25	1.11667	1.25
145	1.23333	1.26667	1.13333	1.26667
146	1.23333	1.26667	1.13333	1.26667
147	1.25	1.26667	1.13333	1.26667
148	1.25	1.26667	1.13333	1.46667
149	1.26667	1.26667	1.13333	1.46667
150	1.26667	1.26667	1.15	1.48333
151	1.26667	1.48333	1.15	1.48333
152	1.48333	1.48333	1.15	1.48333
153	1.48333	1.48333	1.15	1.48333
154	1.48333	1.48333	1.15	1.48333
155	1.48333	1.48333	1.16667	1.48333
156	1.48333	1.48333	1.16667	1.48333
157	1.48333	1.48333	1.16667	1.48333
158	1.48333	1.48333	1.16667	1.48333
159	1.48333	1.48333	1.16667	1.48333
160	1.48333	1.48333	1.18333	1.48333
161	1.48333	1.48333	1.18333	1.5
162	1.48333	1.48333	1.18333	1.5
163	1.48333	1.48333	1.18333	1.5
164	1.48333	1.48333	1.18333	1.5
165	1.48333	1.5	1.2	1.5
166	1.5	1.5	1.21667	1.51667
167	1.5	1.5	1.21667	1.51667
168	1.5	1.5	1.21667	1.51667
169	1.5	1.5	1.23333	1.51667
170	1.5	1.5	1.23333	1.51667
171	1.5	1.5	1.25	1.53333
172	1.5	1.51667	1.25	1.53333
173	1.5	1.51667	1.46667	1.53333
174	1.5	1.51667	1.48333	1.53333
175	1.51667	1.51667	1.48333	1.53333
176	1.51667	1.51667	1.48333	1.55
177	1.51667	1.55	1.48333	1.55
178	1.51667	1.55	1.48333	1.55
179	1.51667	1.55	1.48333	1.55
180	1.53333	1.55	1.48333	1.55
181	1.53333	1.55	1.48333	1.55
182	1.53333	1.55	1.48333	1.56667
183	1.53333	1.55	1.48333	1.56667
184	1.53333	1.56667	1.48333	1.56667
185	1.53333	1.56667	1.48333	1.58333
186	1.55	1.56667	1.48333	1.58333
187	1.55	1.56667	1.48333	1.6
188	1.55	1.56667	1.48333	1.6
189	1.55	1.56667	1.5	1.6
190	1.55	1.56667	1.5	1.6
191	1.55	1.56667	1.5	1.6
192	1.55	1.58333	1.5	1.61667
193	1.55	1.58333	1.5	1.61667
194	1.55	1.58333	1.5	1.61667
195	1.55	1.58333	1.5	1.61667
196	1.56667	1.58333	1.5	1.61667
197	1.56667	1.58333	1.5	1.61667
198	1.56667	1.58333	1.5	1.61667
199	1.56667	1.58333	1.5	1.61667
200	1.56667	1.6	1.51667	1.61667
201	1.56667	1.6	1.51667	1.61667
202	1.56667	1.6	1.51667	1.61667
203	1.58333	1.6	1.51667	1.63333
204	1.58333	1.6	1.51667	1.63333
205	1.58333	1.61667	1.51667	1.63333
206	1.58333	1.61667	1.51667	1.63333
207	1.58333	1.63333	1.51667	1.63333
208	1.58333	1.63333	1.51667	1.63333
209	1.58333	1.63333	1.51667	1.63333
210	1.58333	1.63333	1.53333	1.63333
211	1.6	1.63333	1.53333	1.63333
212	1.6	1.63333	1.53333	1.65
213	1.6	1.63333	1.53333	1.65
214	1.6	1.63333	1.53333	1.65
215	1.6	1.63333	1.53333	1.66667
216	1.61667	1.63333	1.53333	1.66667
217	1.61667	1.65	1.55	1.66667
218	1.61667	1.65	1.55	1.66667
219	1.61667	1.65	1.55	1.66667
220	1.63333	1.65	1.56667	1.66667
221	1.63333	1.65	1.56667	1.66667
222	1.63333	1.65	1.56667	1.68333
223	1.63333	1.66667	1.56667	1.68333
224	1.63333	1.66667	1.56667	1.68333
225	1.63333	1.66667	1.56667	1.68333
226	1.63333	1.66667	1.56667	1.68333
227	1.63333	1.66667	1.56667	1.68333
228	1.65	1.66667	1.58333	1.68333
229	1.65	1.66667	1.58333	1.7
230	1.65	1.66667	1.58333	1.7
231	1.65	1.68333	1.58333	1.7
232	1.65	1.68333	1.58333	1.7
233	1.65	1.68333	1.58333	1.7
234	1.66667	1.68333	1.58333	1.71667
235	1.66667	1.68333	1.6	1.71667
236	1.66667	1.7	1.6	1.71667
237	1.66667	1.7	1.6	1.71667
238	1.66667	1.71667	1.6	1.71667
239	1.66667	1.71667	1.6	1.73333
240	1.68333	1.71667	1.6	1.73333
241	1.68333	1.71667	1.61667	1.73333
242	1.7	1.71667	1.61667	1.73333
243	1.7	1.71667	1.61667	1.73333
244	1.7	1.71667	1.61667	1.73333
245	1.7	1.71667	1.61667	1.73333
246	1.7	1.73333	1.61667	1.73333
247	1.7	1.73333	1.61667	1.73333
248	1.7	1.73333	1.61667	1.75
249	1.7	1.73333	1.63333	1.75
250	1.7	1.75	1.63333	1.75
251	1.7	1.75	1.63333	1.75
252	1.7	1.75	1.63333	1.75
253	1.71667	1.75	1.63333	1.75
254	1.71667	1.75	1.63333	1.75
255	1.71667	1.75	1.63333	1.75
256	1.71667	1.76667	1.63333	1.75
257	1.71667	1.78333	1.65	1.75
258	1.71667	1.78333	1.65	1.76667
259	1.71667	1.78333	1.65	1.76667
260	1.73333	1.78333	1.65	1.76667
261	1.73333	1.78333	1.65	1.76667
262	1.73333	1.8	1.65	1.78333
263	1.73333	1.8	1.65	1.78333
264	1.73333	1.81667	1.65	1.78333
265	1.73333	1.81667	1.65	1.78333
266	1.73333	1.81667	1.65	1.78333
267	1.73333	1.83333	1.65	1.78333
268	1.73333	1.83333	1.65	1.78333
269	1.75	1.83333	1.66667	1.8
270	1.75	1.83333	1.66667	1.8
271	1.75	1.85	1.66667	1.81667
272	1.75	1.85	1.66667	1.81667
273	1.76667	1.86667	1.66667	1.81667
274	1.76667	1.86667	1.68333	1.81667
275	1.76667	1.86667	1.68333	1.81667
276	1.76667	1.86667	1.68333	1.81667
277	1.76667	1.86667	1.68333	1.83333
278	1.76667	1.88333	1.68333	1.83333
279	1.76667	1.88333	1.68333	1.83333
280	1.76667	1.88333	1.7	1.83333
281	1.76667	1.88333	1.7	1.83333
282	1.76667	1.88333	1.7	1.83333
283	1.76667	1.9	1.7	1.83333
284	1.78333	1.9	1.7	1.83333
285	1.78333	1.9	1.7	1.85
286	1.78333	1.91667	1.7	1.85
287	1.78333	1.91667	1.71667	1.85
288	1.8	1.91667	1.71667	1.85
289	1.8	1.93333	1.71667	1.85
290	1.8	1.93333	1.71667	1.85
291	1.81667	1.93333	1.73333	1.86667
292	1.81667	1.93333	1.73333	1.86667
293	1.81667	1.93333	1.73333	1.86667
294	1.81667	1.93333	1.73333	1.86667
295	1.81667	1.93333	1.73333	1.86667
296	1.81667	1.93333	1.73333	1.86667
297	1.81667	1.93333	1.75	1.86667
298	1.81667	1.93333	1.75	1.86667
299	1.81667	1.93333	1.75	1.88333
300	1.81667	1.95	1.75	1.88333
301	1.83333	1.95	1.75	1.88333
302	1.83333	1.95	1.75	1.88333
303	1.83333	1.95	1.75	1.88333
304	1.83333	1.95	1.76667	1.88333
305	1.83333	1.95	1.76667	1.88333
306	1.83333	1.96667	1.76667	1.88333
307	1.83333	1.96667	1.76667	1.88333
308	1.83333	1.96667	1.78333	1.88333
309	1.83333	1.96667	1.78333	1.88333
310	1.83333	1.98333	1.78333	1.88333
311	1.85	1.98333	1.78333	1.9
312	1.86667	1.98333	1.78333	1.9
313	1.86667	2	1.78333	1.9
314	1.86667	2	1.78333	1.9
315	1.86667	2	1.8	1.9
316	1.86667	2.01667	1.8	1.91667
317	1.86667	2.03333	1.8	1.93333
318	1.86667	2.03333	1.8	1.93333
319	1.86667	2.05	1.8	1.93333
320	1.86667	2.05	1.8	1.93333
321	1.88333	2.05	1.81667	1.93333
322	1.88333	2.05	1.81667	1.95
323	1.88333	2.05	1.81667	1.95
324	1.88333	2.05	1.81667	1.95
325	1.9	2.05	1.81667	1.95
326	1.9	2.06667	1.81667	1.95
327	1.9	2.06667	1.83333	1.95
328	1.91667	2.08333	1.83333	1.95
329	1.91667	2.08333	1.83333	1.95
330	1.91667	2.1	1.83333	1.96667
331	1.91667	2.1	1.83333	1.96667
332	1.91667	2.1	1.83333	1.96667
333	1.93333	2.1	1.83333	1.96667
334	1.93333	2.1	1.83333	1.96667
335	1.93333	2.1	1.85	1.98333
336	1.93333	2.11667	1.85	1.98333
337	1.95	2.11667	1.85	1.98333
338	1.95	2.11667	1.85	1.98333
339	1.95	2.11667	1.86667	1.98333
340	1.95	2.11667	1.86667	1.98333
341	1.95	2.11667	1.86667	2
342	1.95	2.11667	1.86667	2
343	1.95	2.11667	1.86667	2.01667
344	1.95	2.13333	1.86667	2.01667
345	1.96667	2.13333	1.86667	2.01667
346	1.96667	2.15	1.86667	2.03333
347	1.96667	2.15	1.86667	2.03333
348	1.98333	2.15	1.86667	2.03333
349	1.98333	2.15	1.86667	2.03333
350	1.98333	2.15	1.86667	2.05
351	1.98333	2.15	1.86667	2.05
352	2	2.15	1.88333	2.05
353	2	2.16667	1.88333	2.05
354	2	2.16667	1.88333	2.05
355	2.01667	2.16667	1.9	2.06667
356	2.01667	2.16667	1.9	2.06667
357	2.01667	2.18333	1.9	2.06667
358	2.03333	2.18333	1.9	2.06667
359	2.03333	2.18333	1.91667	2.06667
360	2.03333	2.18333	1.91667	2.08333
361	2.03333	2.18333	1.91667	2.08333
362	2.05	2.18333	1.91667	2.08333
363	2.05	2.2	1.91667	2.08333
364	2.05	2.2	1.91667	2.08333
365	2.05	2.2	1.93333	2.1
366	2.05	2.2	1.93333	2.1
367	2.06667	2.2	1.93333	2.1
368	2.06667	2.21667	1.93333	2.11667
369	2.06667	2.21667	1.95	2.11667
370	2.06667	2.21667	1.95	2.11667
371	2.08333	2.23333	1.95	2.11667
372	2.08333	2.23333	1.95	2.11667
373	2.08333	2.23333	1.95	2.11667
374	2.08333	2.23333	1.95	2.13333
375	2.1	2.25	1.96667	2.13333
376	2.1	2.25	1.96667	2.13333
377	2.1	2.26667	1.96667	2.13333
378	2.1	2.26667	1.96667	2.15
379	2.1	2.26667	1.96667	2.15
380	2.1	2.26667	1.96667	2.15
381	2.1	2.26667	1.98333	2.15
382	2.1	2.28333	1.98333	2.16667
383	2.11667	2.28333	1.98333	2.16667
384	2.11667	2.28333	1.98333	2.16667
385	2.11667	2.3	1.98333	2.18333
386	2.11667	2.3	1.98333	2.18333
387	2.11667	2.3	2	2.18333
388	2.11667	2.3	2	2.18333
389	2.11667	2.3	2	2.18333
390	2.13333	2.3	2	2.2
391	2.13333	2.3	2.01667	2.2
392	2.13333	2.3	2.01667	2.2
393	2.13333	2.31667	2.01667	2.21667
394	2.13333	2.31667	2.01667	2.21667
395	2.13333	2.31667	2.01667	2.21667
396	2.13333	2.33333	2.01667	2.23333
397	2.15	2.33333	2.03333	2.23333
398	2.15	2.35	2.03333	2.23333
399	2.16667	2.35	2.03333	2.23333
400	2.16667	2.35	2.03333	2.23333
401	2.16667	2.36667	2.05	2.25
402	2.16667	2.36667	2.05	2.25
403	2.18333	2.36667	2.05	2.25
404	2.18333	2.36667	2.05	2.25
405	2.2	2.38333	2.06667	2.26667
406	2.2	2.38333	2.06667	2.26667
407	2.2	2.4	2.06667	2.26667
408	2.2	2.4	2.06667	2.26667
409	2.21667	2.4	2.06667	2.26667
410	2.21667	2.4	2.08333	2.26667
411	2.21667	2.4	2.08333	2.26667
412	2.21667	2.41667	2.08333	2.26667
413	2.21667	2.41667	2.08333	2.26667
414	2.23333	2.41667	2.1	2.28333
415	2.23333	2.41667	2.1	2.28333
416	2.23333	2.41667	2.1	2.28333
417	2.25	2.41667	2.1	2.28333
418	2.25	2.41667	2.1	2.28333
419	2.25	2.43333	2.11667	2.28333
420	2.25	2.43333	2.11667	2.28333
421	2.25	2.43333	2.11667	2.3
422	2.25	2.43333	2.13333	2.3
423	2.25	2.43333	2.13333	2.3
424	2.25	2.45	2.13333	2.3
425	2.26667	2.45	2.13333	2.3
426	2.26667	2.45	2.15	2.3
427	2.26667	2.45	2.15	2.3
428	2.26667	2.46667	2.15	2.31667
429	2.26667	2.46667	2.15	2.31667
430	2.26667	2.46667	2.16667	2.31667
431	2.28333	2.48333	2.16667	2.31667
432	2.28333	2.48333	2.16667	2.31667
433	2.28333	2.48333	2.16667	2.31667
434	2.28333	2.5	2.16667	2.31667
435	2.3	2.5	2.16667	2.31667
436	2.3	2.5	2.16667	2.33333
437	2.3	2.5	2.16667	2.33333
438	2.31667	2.5	2.18333	2.33333
439	2.31667	2.51667	2.18333	2.33333
440	2.31667	2.51667	2.18333	2.33333
441	2.33333	2.51667	2.18333	2.35
442	2.33333	2.51667	2.2	2.35
443	2.35	2.51667	2.2	2.35
444	2.35	2.53333	2.2	2.35
445	2.35	2.55	2.2	2.35
446	2.35	2.55	2.2	2.35
447	2.35	2.55	2.2	2.35
448	2.35	2.56667	2.2	2.35
449	2.35	2.56667	2.2	2.35
450	2.35	2.56667	2.2	2.35
451	2.36667	2.56667	2.23333	2.35
452	2.36667	2.58333	2.23333	2.36667
453	2.36667	2.58333	2.23333	2.36667
454	2.36667	2.58333	2.23333	2.36667
455	2.36667	2.58333	2.23333	2.36667
456	2.36667	2.6	2.23333	2.38333
457	2.36667	2.6	2.23333	2.38333
458	2.36667	2.6	2.25	2.38333
459	2.38333	2.6	2.25	2.38333
460	2.38333	2.6	2.25	2.38333
461	2.38333	2.6	2.25	2.38333
462	2.38333	2.61667	2.26667	2.38333
463	2.38333	2.61667	2.26667	2.38333
464	2.38333	2.63333	2.26667	2.38333
465	2.38333	2.63333	2.26667	2.4
466	2.38333	2.63333	2.26667	2.4
467	2.38333	2.63333	2.26667	2.4
468	2.4	2.63333	2.28333	2.4
469	2.4	2.63333	2.28333	2.4
470	2.4	2.63333	2.28333	2.4
471	2.41667	2.63333	2.28333	2.4
472	2.41667	2.63333	2.28333	2.4
473	2.43333	2.63333	2.3	2.4
474	2.43333	2.63333	2.3	2.4
475	2.43333	2.65	2.31667	2.4
476	2.43333	2.65	2.31667	2.4
477	2.43333	2.65	2.31667	2.4
478	2.45	2.65	2.31667	2.41667
479	2.45	2.65	2.31667	2.41667
480	2.45	2.66667	2.33333	2.41667
481	2.45	2.66667	2.33333	2.41667
482	2.45	2.68333	2.33333	2.41667
483	2.46667	2.68333	2.35	2.41667
484	2.46667	2.68333	2.35	2.41667
485	2.48333	2.68333	2.35	2.43333
486	2.48333	2.68333	2.35	2.43333
487	2.48333	2.7	2.35	2.43333
488	2.48333	2.7	2.35	2.43333
489	2.48333	2.7	2.35	2.45
490	2.48333	2.7	2.36667	2.45
491	2.48333	2.71667	2.36667	2.45
492	2.48333	2.71667	2.36667	2.45
493	2.48333	2.71667	2.36667	2.45
494	2.5	2.71667	2.36667	2.45
495	2.5	2.71667	2.36667	2.45
496	2.5	2.71667	2.38333	2.45
497	2.5	2.73333	2.38333	2.46667
498	2.5	2.73333	2.38333	2.46667
499	2.5	2.73333	2.38333	2.48333
500	2.5	2.75	2.38333	2.48333
501	2.5	2.75	2.38333	2.48333
502	2.51667	2.76667	2.4	2.5
503	2.51667	2.76667	2.4	2.5
504	2.51667	2.76667	2.4	2.5
505	2.51667	2.76667	2.4	2.51667
506	2.51667	2.78333	2.41667	2.51667
507	2.53333	2.78333	2.41667	2.53333
508	2.53333	2.78333	2.43333	2.53333
509	2.53333	2.78333	2.43333	2.53333
510	2.53333	2.78333	2.43333	2.53333
511	2.53333	2.78333	2.43333	2.53333
512	2.53333	2.8	2.43333	2.53333
513	2.53333	2.8	2.43333	2.55
514	2.55	2.8	2.43333	2.55
515	2.55	2.8	2.43333	2.55
516	2.55	2.8	2.43333	2.55
517	2.55	2.81667	2.43333	2.55
518	2.55	2.81667	2.45	2.55
519	2.55	2.81667	2.45	2.55
520	2.55	2.81667	2.45	2.56667
521	2.55	2.83333	2.45	2.56667
522	2.56667	2.83333	2.45	2.56667
523	2.56667	2.83333	2.46667	2.56667
524	2.56667	2.83333	2.46667	2.56667
525	2.56667	2.83333	2.46667	2.58333
526	2.56667	2.83333	2.46667	2.58333
527	2.56667	2.83333	2.46667	2.58333
528	2.56667	2.83333	2.48333	2.58333
529	2.56667	2.85	2.48333	2.58333
530	2.58333	2.85	2.48333	2.58333
531	2.58333	2.85	2.48333	2.58333
532	2.58333	2.86667	2.5	2.6
533	2.58333	2.86667	2.5	2.61667
534	2.6	2.86667	2.5	2.61667
535	2.6	2.86667	2.51667	2.61667
536	2.6	2.86667	2.51667	2.61667
537	2.6	2.86667	2.51667	2.61667
538	2.6	2.86667	2.51667	2.61667
539	2.61667	2.86667	2.51667	2.61667
540	2.61667	2.88333	2.51667	2.61667
541	2.61667	2.9	2.51667	2.63333
542	2.63333	2.9	2.51667	2.63333
543	2.63333	2.9	2.51667	2.63333
544	2.63333	2.9	2.51667	2.63333
545	2.63333	2.91667	2.53333	2.63333
546	2.63333	2.91667	2.53333	2.63333
547	2.63333	2.91667	2.53333	2.63333
548	2.65	2.93333	2.55	2.65
549	2.65	2.93333	2.55	2.65
550	2.65	2.93333	2.55	2.65
551	2.65	2.93333	2.55	2.65
552	2.66667	2.93333	2.55	2.65
553	2.66667	2.95	2.55	2.66667
554	2.66667	2.95	2.55	2.66667
555	2.66667	2.95	2.55	2.66667
556	2.66667	2.95	2.55	2.66667
557	2.66667	2.95	2.55	2.66667
558	2.68333	2.96667	2.56667	2.66667
559	2.68333	2.96667	2.56667	2.68333
560	2.68333	2.96667	2.56667	2.68333
561	2.68333	2.98333	2.56667	2.68333
562	2.68333	2.98333	2.58333	2.7
563	2.68333	2.98333	2.58333	2.7
564	2.68333	2.98333	2.58333	2.7
565	2.68333	2.98333	2.58333	2.7
566	2.68333	2.98333	2.6	2.7
567	2.68333	2.98333	2.6	2.7
568	2.7	2.98333	2.6	2.71667
569	2.7	3	2.6	2.71667
570	2.7	3	2.6	2.71667
571	2.7	3	2.6	2.71667
572	2.7	3	2.6	2.71667
573	2.7	3	2.6	2.73333
574	2.7	3.01667	2.6	2.73333
575	2.71667	3.01667	2.6	2.73333
576	2.71667	3.01667	2.6	2.73333
577	2.71667	3.01667	2.6	2.73333
578	2.71667	3.03333	2.61667	2.73333
579	2.73333	3.03333	2.61667	2.73333
580	2.73333	3.03333	2.63333	2.75
581	2.73333	3.03333	2.63333	2.75
582	2.73333	3.03333	2.63333	2.75
583	2.75	3.05	2.63333	2.76667
584	2.75	3.05	2.63333	2.76667
585	2.75	3.05	2.63333	2.76667
586	2.75	3.05	2.63333	2.76667
587	2.76667	3.05	2.65	2.76667
588	2.76667	3.05	2.65	2.76667
589	2.76667	3.06667	2.65	2.76667
590	2.76667	3.06667	2.65	2.76667
591	2.76667	3.06667	2.65	2.78333
592	2.76667	3.06667	2.65	2.78333
593	2.76667	3.06667	2.65	2.78333
594	2.76667	3.06667	2.65	2.78333
595	2.76667	3.06667	2.66667	2.78333
596	2.76667	3.06667	2.66667	2.78333
597	2.76667	3.08333	2.66667	2.78333
598	2.78333	3.08333	2.68333	2.78333
599	2.78333	3.08333	2.68333	2.78333
600	2.78333	3.1	2.68333	2.78333
601	2.78333	3.1	2.68333	2.78333
602	2.8	3.1	2.68333	2.78333
603	2.8	3.1	2.68333	2.8
604	2.8	3.1	2.68333	2.8
605	2.8	3.11667	2.68333	2.8
606	2.81667	3.11667	2.7	2.81667
607	2.81667	3.11667	2.7	2.81667
608	2.81667	3.11667	2.7	2.81667
609	2.81667	3.11667	2.7	2.83333
610	2.81667	3.11667	2.7	2.83333
611	2.81667	3.11667	2.71667	2.83333
612	2.81667	3.11667	2.71667	2.83333
613	2.81667	3.11667	2.71667	2.83333
614	2.81667	3.11667	2.73333	2.83333
615	2.81667	3.13333	2.73333	2.83333
616	2.83333	3.13333	2.73333	2.85
617	2.83333	3.15	2.73333	2.85
618	2.83333	3.15	2.73333	2.85
619	2.83333	3.15	2.73333	2.85
620	2.83333	3.15	2.73333	2.85
621	2.85	3.16667	2.75	2.86667
622	2.85	3.16667	2.75	2.86667
623	2.85	3.16667	2.75	2.86667
624	2.85	3.16667	2.76667	2.86667
625	2.85	3.16667	2.76667	2.88333
626	2.85	3.16667	2.76667	2.88333
627	2.85	3.18333	2.8	2.88333
628	2.85	3.18333	2.8	2.88333
629	2.85	3.18333	2.81667	2.9
630	2.85	3.18333	2.81667	2.9
631	2.85	3.18333	2.81667	2.9
632	2.86667	3.2	2.81667	2.9
633	2.86667	3.2	2.81667	2.9
634	2.86667	3.2	2.81667	2.9
635	2.86667	3.2	2.81667	2.91667
636	2.88333	3.2	2.81667	2.91667
637	2.88333	3.2	2.81667	2.91667
638	2.9	3.2	2.83333	2.91667
639	2.9	3.21667	2.83333	2.91667
640	2.9	3.21667	2.83333	2.91667
641	2.9	3.21667	2.83333	2.91667
642	2.9	3.21667	2.83333	2.91667
643	2.9	3.21667	2.85	2.93333
644	2.9	3.21667	2.85	2.93333
645	2.9	3.23333	2.85	2.93333
646	2.9	3.23333	2.85	2.93333
647	2.91667	3.23333	2.85	2.95
648	2.91667	3.23333	2.85	2.95
649	2.91667	3.23333	2.86667	2.96667
650	2.91667	3.25	2.86667	2.96667
651	2.91667	3.25	2.86667	2.96667
652	2.91667	3.25	2.88333	2.96667
653	2.91667	3.25	2.88333	2.96667
654	2.93333	3.25	2.88333	2.98333
655	2.93333	3.25	2.88333	2.98333
656	2.93333	3.25	2.88333	2.98333
657	2.93333	3.26667	2.9	2.98333
658	2.93333	3.26667	2.9	2.98333
659	2.93333	3.26667	2.9	2.98333
660	2.93333	3.26667	2.91667	2.98333
661	2.93333	3.26667	2.93333	2.98333
662	2.95	3.28333	2.93333	3
663	2.95	3.28333	2.93333	3
664	2.95	3.3	2.93333	3.01667
665	2.95	3.31667	2.93333	3.01667
666	2.95	3.31667	2.93333	3.01667
667	2.96667	3.31667	2.95	3.01667
668	2.96667	3.33333	2.95	3.01667
669	2.96667	3.33333	2.95	3.01667
670	2.96667	3.33333	2.95	3.03333
671	2.96667	3.33333	2.95	3.03333
672	2.96667	3.33333	2.95	3.03333
673	2.98333	3.33333	2.95	3.03333
674	2.98333	3.33333	2.95	3.03333
675	2.98333	3.33333	2.96667	3.03333
676	2.98333	3.35	2.96667	3.03333
677	2.98333	3.36667	2.98333	3.03333
678	2.98333	3.38333	2.98333	3.05
679	2.98333	3.38333	2.98333	3.05
680	2.98333	3.38333	2.98333	3.05
681	2.98333	3.38333	2.98333	3.05
682	3	3.38333	3	3.05
683	3	3.4	3	3.05
684	3	3.4	3	3.06667
685	3	3.4	3.01667	3.06667
686	3	3.4	3.01667	3.06667
687	3	3.41667	3.01667	3.08333
688	3.01667	3.41667	3.01667	3.08333
689	3.01667	3.41667	3.03333	3.08333
690	3.03333	3.43333	3.03333	3.08333
691	3.03333	3.43333	3.03333	3.1
692	3.03333	3.43333	3.03333	3.1
693	3.03333	3.43333	3.05	3.1
694	3.05	3.45	3.05	3.1
695	3.06667	3.45	3.05	3.1
696	3.06667	3.45	3.05	3.1
697	3.08333	3.45	3.05	3.1
698	3.08333	3.45	3.05	3.1
699	3.08333	3.45	3.06667	3.11667
700	3.08333	3.45	3.06667	3.11667
701	3.08333	3.45	3.06667	3.11667
702	3.1	3.45	3.06667	3.11667
703	3.1	3.46667	3.06667	3.11667
704	3.1	3.46667	3.08333	3.11667
705	3.1	3.46667	3.08333	3.13333
706	3.1	3.46667	3.08333	3.13333
707	3.1	3.48333	3.08333	3.13333
708	3.11667	3.48333	3.08333	3.13333
709	3.11667	3.48333	3.08333	3.13333
710	3.11667	3.48333	3.1	3.15
711	3.11667	3.48333	3.1	3.15
712	3.13333	3.48333	3.1	3.15
713	3.13333	3.5	3.11667	3.15
714	3.13333	3.5	3.11667	3.15
715	3.15	3.5	3.11667	3.15
716	3.15	3.51667	3.11667	3.15
717	3.15	3.51667	3.11667	3.15
718	3.15	3.51667	3.11667	3.16667
719	3.15	3.51667	3.11667	3.16667
720	3.16667	3.51667	3.13333	3.16667
721	3.16667	3.53333	3.13333	3.18333
722	3.16667	3.53333	3.13333	3.18333
723	3.18333	3.53333	3.15	3.18333
724	3.18333	3.53333	3.15	3.18333
725	3.18333	3.53333	3.15	3.18333
726	3.18333	3.53333	3.15	3.18333
727	3.18333	3.53333	3.15	3.18333
728	3.18333	3.55	3.15	3.18333
729	3.2	3.55	3.15	3.18333
730	3.2	3.55	3.15	3.2
731	3.2	3.55	3.15	3.2
732	3.2	3.56667	3.16667	3.2
733	3.2	3.56667	3.16667	3.21667
734	3.2	3.56667	3.16667	3.21667
735	3.2	3.56667	3.16667	3.21667
736	3.2	3.56667	3.16667	3.21667
737	3.2	3.58333	3.18333	3.21667
738	3.2	3.58333	3.18333	3.21667
739	3.21667	3.58333	3.18333	3.21667
740	3.21667	3.6	3.18333	3.21667
741	3.21667	3.6	3.2	3.23333
742	3.21667	3.6	3.2	3.23333
743	3.23333	3.6	3.2	3.23333
744	3.23333	3.6	3.2	3.23333
745	3.23333	3.61667	3.21667	3.23333
746	3.23333	3.61667	3.21667	3.23333
747	3.23333	3.61667	3.23333	3.25
748	3.23333	3.61667	3.23333	3.25
749	3.23333	3.63333	3.23333	3.25
750	3.25	3.63333	3.23333	3.25
751	3.25	3.63333	3.23333	3.25
752	3.25	3.63333	3.23333	3.25
753	3.25	3.65	3.25	3.26667
754	3.25	3.65	3.25	3.26667
755	3.25	3.65	3.26667	3.26667
756	3.25	3.65	3.26667	3.26667
757	3.25	3.66667	3.26667	3.26667
758	3.25	3.66667	3.26667	3.26667
759	3.26667	3.68333	3.26667	3.26667
760	3.26667	3.68333	3.26667	3.26667
761	3.26667	3.68333	3.26667	3.28333
762	3.26667	3.7	3.26667	3.28333
763	3.26667	3.7	3.26667	3.28333
764	3.26667	3.7	3.28333	3.28333
765	3.26667	3.7	3.28333	3.28333
766	3.26667	3.71667	3.28333	3.28333
767	3.26667	3.71667	3.3	3.28333
768	3.28333	3.71667	3.3	3.28333
769	3.28333	3.71667	3.3	3.28333
770	3.3	3.73333	3.3	3.3
771	3.3	3.73333	3.31667	3.3
772	3.3	3.73333	3.31667	3.3
773	3.3	3.75	3.31667	3.3
774	3.31667	3.75	3.31667	3.3
775	3.31667	3.75	3.33333	3.3
776	3.31667	3.76667	3.33333	3.31667
777	3.31667	3.76667	3.33333	3.31667
778	3.31667	3.76667	3.33333	3.31667
779	3.31667	3.76667	3.35	3.31667
780	3.33333	3.76667	3.35	3.33333
781	3.33333	3.76667	3.35	3.33333
782	3.33333	3.78333	3.35	3.33333
783	3.33333	3.78333	3.35	3.33333
784	3.33333	3.78333	3.35	3.35
785	3.35	3.78333	3.35	3.35
786	3.35	3.8	3.35	3.35
787	3.36667	3.8	3.35	3.35
788	3.36667	3.8	3.36667	3.38333
789	3.36667	3.8	3.36667	3.38333
790	3.36667	3.81667	3.36667	3.38333
791	3.36667	3.81667	3.36667	3.4
792	3.38333	3.81667	3.36667	3.4
793	3.38333	3.83333	3.36667	3.4
794	3.38333	3.83333	3.36667	3.4
795	3.38333	3.83333	3.38333	3.4
796	3.38333	3.85	3.38333	3.4
797	3.38333	3.85	3.38333	3.41667
798	3.38333	3.85	3.38333	3.41667
799	3.4	3.85	3.38333	3.41667
800	3.4	3.85	3.4	3.41667
801	3.4	3.86667	3.4	3.41667
802	3.4	3.88333	3.4	3.41667
803	3.4	3.88333	3.4	3.41667
804	3.4	3.9	3.4	3.43333
805	3.4	3.9	3.4	3.43333
806	3.4	3.9	3.4	3.45
807	3.41667	3.91667	3.41667	3.45
808	3.41667	3.91667	3.41667	3.45
809	3.41667	3.91667	3.41667	3.45
810	3.41667	3.91667	3.41667	3.45
811	3.41667	3.93333	3.41667	3.46667
812	3.41667	3.93333	3.41667	3.46667
813	3.43333	3.93333	3.41667	3.48333
814	3.43333	3.93333	3.41667	3.48333
815	3.43333	3.95	3.43333	3.48333
816	3.43333	3.95	3.43333	3.48333
817	3.43333	3.95	3.43333	3.48333
818	3.43333	3.95	3.43333	3.48333
819	3.43333	3.95	3.45	3.5
820	3.43333	3.96667	3.45	3.5
821	3.45	3.96667	3.45	3.5
822	3.45	3.98333	3.46667	3.5
823	3.45	3.98333	3.46667	3.5
824	3.45	4	3.46667	3.5
825	3.46667	4	3.46667	3.5
826	3.46667	4.01667	3.46667	3.5
827	3.46667	4.01667	3.48333	3.51667
828	3.46667	4.01667	3.48333	3.51667
829	3.46667	4.01667	3.48333	3.51667
830	3.46667	4.01667	3.48333	3.51667
831	3.46667	4.01667	3.5	3.51667
832	3.48333	4.03333	3.5	3.53333
833	3.48333	4.03333	3.5	3.53333
834	3.48333	4.03333	3.5	3.53333
835	3.5	4.03333	3.5	3.53333
836	3.5	4.03333	3.5	3.53333
837	3.51667	4.05	3.51667	3.53333
838	3.51667	4.05	3.51667	3.53333
839	3.51667	4.05	3.51667	3.55
840	3.51667	4.05	3.51667	3.55
841	3.53333	4.06667	3.51667	3.56667
842	3.53333	4.06667	3.51667	3.56667
843	3.53333	4.08333	3.51667	3.56667
844	3.53333	4.08333	3.53333	3.56667
845	3.55	4.08333	3.53333	3.56667
846	3.55	4.08333	3.53333	3.56667
847	3.55	4.1	3.53333	3.56667
848	3.55	4.1	3.53333	3.56667
849	3.55	4.1	3.55	3.58333
850	3.55	4.1	3.55	3.58333
851	3.55	4.1	3.55	3.58333
852	3.56667	4.1	3.55	3.58333
853	3.56667	4.1	3.55	3.58333
854	3.56667	4.1	3.55	3.58333
855	3.58333	4.1	3.55	3.58333
856	3.58333	4.1	3.55	3.58333
857	3.58333	4.11667	3.56667	3.6
858	3.58333	4.11667	3.56667	3.6
859	3.58333	4.11667	3.56667	3.6
860	3.58333	4.11667	3.56667	3.6
861	3.58333	4.11667	3.56667	3.6
862	3.58333	4.13333	3.56667	3.6
863	3.6	4.13333	3.58333	3.6
864	3.6	4.13333	3.58333	3.6
865	3.6	4.13333	3.6	3.6
866	3.6	4.13333	3.6	3.61667
867	3.6	4.15	3.6	3.61667
868	3.6	4.15	3.6	3.61667
869	3.6	4.15	3.6	3.61667
870	3.61667	4.16667	3.61667	3.61667
871	3.61667	4.16667	3.61667	3.61667
872	3.61667	4.16667	3.61667	3.63333
873	3.61667	4.18333	3.61667	3.63333
874	3.61667	4.18333	3.63333	3.63333
875	3.61667	4.18333	3.63333	3.63333
876	3.61667	4.18333	3.63333	3.63333
877	3.65	4.2	3.63333	3.63333
878	3.65	4.2	3.63333	3.65
879	3.65	4.2	3.63333	3.65
880	3.66667	4.21667	3.65	3.65
881	3.66667	4.21667	3.65	3.65
882	3.66667	4.23333	3.65	3.65
883	3.66667	4.25	3.66667	3.65
884	3.68333	4.25	3.66667	3.65
885	3.68333	4.26667	3.66667	3.65
886	3.68333	4.26667	3.66667	3.66667
887	3.68333	4.28333	3.66667	3.66667
888	3.68333	4.28333	3.66667	3.66667
889	3.68333	4.28333	3.66667	3.66667
890	3.68333	4.28333	3.66667	3.66667
891	3.7	4.28333	3.66667	3.66667
892	3.7	4.28333	3.68333	3.66667
893	3.7	4.28333	3.68333	3.66667
894	3.7	4.28333	3.68333	3.66667
895	3.71667	4.28333	3.68333	3.66667
896	3.71667	4.3	3.68333	3.66667
897	3.71667	4.3	3.7	3.68333
898	3.71667	4.31667	3.7	3.68333
899	3.71667	4.31667	3.7	3.68333
900	3.71667	4.31667	3.7	3.68333
901	3.71667	4.31667	3.71667	3.7
902	3.73333	4.33333	3.71667	3.7
903	3.73333	4.33333	3.71667	3.7
904	3.73333	4.33333	3.73333	3.7
905	3.75	4.35	3.73333	3.7
906	3.75	4.35	3.73333	3.71667
907	3.75	4.35	3.73333	3.71667
908	3.75	4.35	3.73333	3.71667
909	3.75	4.36667	3.73333	3.71667
910	3.75	4.36667	3.75	3.73333
911	3.75	4.36667	3.75	3.73333
912	3.75	4.38333	3.75	3.73333
913	3.76667	4.38333	3.75	3.75
914	3.76667	4.38333	3.76667	3.75
915	3.76667	4.38333	3.76667	3.75
916	3.76667	4.38333	3.76667	3.75
917	3.78333	4.41667	3.76667	3.75
918	3.78333	4.43333	3.78333	3.75
919	3.78333	4.43333	3.78333	3.75
920	3.78333	4.45	3.78333	3.76667
921	3.8	4.45	3.78333	3.76667
922	3.8	4.45	3.78333	3.76667
923	3.8	4.45	3.78333	3.76667
924	3.8	4.45	3.78333	3.76667
925	3.8	4.45	3.78333	3.78333
926	3.81667	4.46667	3.8	3.78333
927	3.81667	4.46667	3.8	3.78333
928	3.81667	4.46667	3.8	3.78333
929	3.81667	4.48333	3.8	3.78333
930	3.81667	4.48333	3.8	3.78333
931	3.83333	4.48333	3.8	3.8
932	3.83333	4.48333	3.81667	3.8
933	3.83333	4.5	3.81667	3.8
934	3.83333	4.5	3.81667	3.8
935	3.83333	4.51667	3.81667	3.8
936	3.83333	4.51667	3.81667	3.8
937	3.85	4.51667	3.81667	3.8
938	3.85	4.51667	3.81667	3.81667
939	3.85	4.53333	3.83333	3.81667
940	3.85	4.53333	3.83333	3.81667
941	3.85	4.53333	3.83333	3.81667
942	3.85	4.53333	3.83333	3.83333
943	3.86667	4.53333	3.85	3.83333
944	3.86667	4.53333	3.85	3.83333
945	3.86667	4.53333	3.86667	3.83333
946	3.86667	4.55	3.86667	3.83333
947	3.86667	4.58333	3.86667	3.83333
948	3.86667	4.58333	3.88333	3.83333
949	3.86667	4.58333	3.88333	3.83333
950	3.86667	4.58333	3.88333	3.85
951	3.88333	4.6	3.9	3.85
952	3.88333	4.6	3.9	3.85
953	3.88333	4.6	3.9	3.85
954	3.88333	4.6	3.9	3.85
955	3.9	4.6	3.9	3.85
956	3.9	4.6	3.9	3.85
957	3.9	4.6	3.9	3.85
958	3.9	4.6	3.91667	3.85
959	3.9	4.61667	3.91667	3.86667
960	3.9	4.61667	3.91667	3.86667
961	3.9	4.61667	3.91667	3.86667
962	3.9	4.61667	3.91667	3.86667
963	3.91667	4.63333	3.91667	3.86667
964	3.91667	4.63333	3.93333	3.88333
965	3.91667	4.63333	3.93333	3.88333
966	3.91667	4.63333	3.93333	3.88333
967	3.91667	4.63333	3.93333	3.88333
968	3.93333	4.65	3.95	3.88333
969	3.93333	4.65	3.95	3.88333
970	3.93333	4.65	3.95	3.88333
971	3.93333	4.65	3.95	3.88333
972	3.93333	4.66667	3.95	3.88333
973	3.93333	4.66667	3.96667	3.88333
974	3.93333	4.66667	3.96667	3.9
975	3.93333	4.66667	3.96667	3.9
976	3.95	4.66667	3.96667	3.9
977	3.95	4.68333	3.96667	3.9
978	3.95	4.68333	3.96667	3.9
979	3.95	4.68333	3.98333	3.9
980	3.95	4.68333	3.98333	3.9
981	3.95	4.68333	3.98333	3.91667
982	3.95	4.68333	3.98333	3.91667
983	3.95	4.7	3.98333	3.91667
984	3.95	4.7	3.98333	3.91667
985	3.96667	4.7	3.98333	3.91667
986	3.96667	4.7	3.98333	3.91667
987	3.96667	4.7	3.98333	3.91667
988	3.96667	4.7	3.98333	3.91667
989	3.98333	4.71667	3.98333	3.91667
990	3.98333	4.71667	3.98333	3.93333
991	3.98333	4.71667	4	3.93333
992	3.98333	4.71667	4	3.93333
993	4	4.71667	4	3.93333
994	4	4.71667	4	3.93333
995	4	4.71667	4	3.93333
996	4	4.73333	4	3.93333
997	4	4.73333	4.01667	3.95
998	4	4.73333	4.01667	3.96667
999	4.01667	4.75	4.01667	3.96667
1000	4.01667	4.75	4.01667	3.96667
1001	4.01667	4.75	4.01667	3.96667
1002	4.01667	4.75	4.03333	3.98333
1003	4.01667	4.75	4.03333	3.98333
1004	4.03333	4.75	4.03333	3.98333
1005	4.03333	4.75	4.05	3.98333
1006	4.03333	4.76667	4.05	3.98333
1007	4.03333	4.76667	4.06667	3.98333
1008	4.03333	4.76667	4.06667	3.98333
1009	4.03333	4.76667	4.06667	3.98333
1010	4.05	4.76667	4.06667	4
1011	4.05	4.78333	4.06667	4
1012	4.05	4.78333	4.06667	4
1013	4.05	4.78333	4.06667	4
1014	4.06667	4.78333	4.06667	4
1015	4.06667	4.8	4.06667	4
1016	4.06667	4.8	4.06667	4
1017	4.08333	4.8	4.08333	4
1018	4.08333	4.81667	4.08333	4.01667
1019	4.08333	4.81667	4.08333	4.01667
1020	4.1	4.81667	4.08333	4.01667
1021	4.1	4.81667	4.08333	4.03333
1022	4.1	4.81667	4.1	4.03333
1023	4.1	4.83333	4.1	4.05
1024	4.1	4.83333	4.1	4.05
1025	4.1	4.83333	4.1	4.05
1026	4.1	4.83333	4.1	4.05
1027	4.11667	4.83333	4.1	4.06667
1028	4.11667	4.85	4.11667	4.06667
1029	4.13333	4.85	4.11667	4.06667
1030	4.13333	4.85	4.11667	4.06667
1031	4.13333	4.85	4.11667	4.06667
1032	4.13333	4.85	4.11667	4.06667
1033	4.13333	4.86667	4.11667	4.08333
1034	4.15	4.86667	4.13333	4.08333
1035	4.15	4.88333	4.13333	4.08333
1036	4.15	4.9	4.13333	4.1
1037	4.15	4.9	4.13333	4.1
1038	4.15	4.9	4.13333	4.1
1039	4.15	4.91667	4.13333	4.1
1040	4.15	4.91667	4.13333	4.1
1041	4.16667	4.91667	4.13333	4.1
1042	4.16667	4.91667	4.15	4.11667
1043	4.16667	4.91667	4.15	4.11667
1044	4.18333	4.93333	4.15	4.11667
1045	4.18333	4.93333	4.15	4.11667
1046	4.18333	4.95	4.16667	4.11667
1047	4.18333	4.95	4.16667	4.13333
1048	4.18333	4.96667	4.16667	4.13333
1049	4.18333	4.96667	4.16667	4.13333
1050	4.2	4.96667	4.18333	4.15
1051	4.2	4.96667	4.18333	4.15
1052	4.2	4.96667	4.18333	4.15
1053	4.2	4.98333	4.18333	4.15
1054	4.21667	4.98333	4.18333	4.15
1055	4.21667	4.98333	4.2	4.16667
1056	4.23333	5	4.2	4.16667
1057	4.23333	5	4.2	4.16667
1058	4.23333	5	4.2	4.16667
1059	4.23333	5	4.2	4.18333
1060	4.23333	5	4.21667	4.18333
1061	4.25	5	4.21667	4.18333
1062	4.25	5.01667	4.21667	4.2
1063	4.25	5.01667	4.21667	4.2
1064	4.25	5.01667	4.21667	4.2
1065	4.25	5.03333	4.21667	4.2
1066	4.26667	5.03333	4.21667	4.2
1067	4.26667	5.03333	4.23333	4.2
1068	4.26667	5.03333	4.23333	4.21667
1069	4.26667	5.05	4.23333	4.21667
1070	4.28333	5.05	4.23333	4.21667
1071	4.28333	5.05	4.23333	4.21667
1072	4.28333	5.05	4.23333	4.21667
1073	4.28333	5.05	4.23333	4.23333
1074	4.28333	5.05	4.23333	4.23333
1075	4.28333	5.06667	4.25	4.23333
1076	4.3	5.06667	4.25	4.23333
1077	4.3	5.08333	4.25	4.23333
1078	4.3	5.08333	4.25	4.23333
1079	4.3	5.08333	4.25	4.23333
1080	4.31667	5.08333	4.25	4.25
1081	4.31667	5.08333	4.25	4.25
1082	4.31667	5.08333	4.26667	4.26667
1083	4.31667	5.08333	4.26667	4.26667
1084	4.31667	5.08333	4.26667	4.26667
1085	4.31667	5.1	4.26667	4.26667
1086	4.31667	5.1	4.26667	4.28333
1087	4.31667	5.1	4.28333	4.3
1088	4.31667	5.1	4.28333	4.3
1089	4.33333	5.1	4.28333	4.3
1090	4.33333	5.1	4.3	4.3
1091	4.33333	5.11667	4.3	4.31667
1092	4.33333	5.11667	4.3	4.31667
1093	4.33333	5.11667	4.3	4.31667
1094	4.35	5.11667	4.3	4.31667
1095	4.35	5.13333	4.3	4.31667
1096	4.36667	5.13333	4.31667	4.33333
1097	4.36667	5.15	4.31667	4.35
1098	4.36667	5.15	4.31667	4.35
1099	4.36667	5.16667	4.31667	4.35
1100	4.38333	5.16667	4.31667	4.36667
1101	4.38333	5.16667	4.31667	4.36667
1102	4.38333	5.16667	4.31667	4.36667
1103	4.38333	5.16667	4.31667	4.36667
1104	4.38333	5.16667	4.31667	4.36667
1105	4.38333	5.16667	4.31667	4.38333
1106	4.38333	5.18333	4.33333	4.38333
1107	4.38333	5.18333	4.33333	4.38333
1108	4.38333	5.18333	4.33333	4.38333
1109	4.38333	5.18333	4.33333	4.4
1110	4.4	5.18333	4.33333	4.4
1111	4.4	5.18333	4.33333	4.41667
1112	4.4	5.18333	4.33333	4.41667
1113	4.4	5.2	4.35	4.41667
1114	4.41667	5.2	4.35	4.41667
1115	4.41667	5.21667	4.35	4.41667
1116	4.41667	5.21667	4.35	4.41667
1117	4.41667	5.21667	4.36667	4.41667
1118	4.41667	5.21667	4.36667	4.43333
1119	4.41667	5.21667	4.36667	4.43333
1120	4.41667	5.21667	4.36667	4.43333
1121	4.41667	5.23333	4.36667	4.43333
1122	4.43333	5.23333	4.38333	4.43333
1123	4.43333	5.23333	4.38333	4.43333
1124	4.43333	5.23333	4.38333	4.43333
1125	4.43333	5.25	4.38333	4.43333
1126	4.43333	5.25	4.38333	4.45
1127	4.45	5.25	4.4	4.45
1128	4.45	5.25	4.4	4.45
1129	4.45	5.25	4.4	4.45
1130	4.46667	5.25	4.4	4.45
1131	4.46667	5.26667	4.4	4.45
1132	4.48333	5.26667	4.41667	4.45
1133	4.48333	5.26667	4.41667	4.48333
1134	4.48333	5.28333	4.41667	4.48333
1135	4.48333	5.3	4.41667	4.48333
1136	4.5	5.3	4.41667	4.48333
1137	4.5	5.3	4.41667	4.48333
1138	4.5	5.31667	4.41667	4.5
1139	4.51667	5.31667	4.43333	4.5
1140	4.51667	5.31667	4.43333	4.5
1141	4.51667	5.33333	4.43333	4.5
1142	4.51667	5.33333	4.43333	4.51667
1143	4.51667	5.35	4.45	4.51667
1144	4.53333	5.35	4.45	4.51667
1145	4.53333	5.35	4.45	4.51667
1146	4.53333	5.35	4.46667	4.51667
1147	4.53333	5.35	4.46667	4.53333
1148	4.53333	5.35	4.46667	4.53333
1149	4.55	5.36667	4.46667	4.53333
1150	4.55	5.36667	4.46667	4.53333
1151	4.55	5.36667	4.48333	4.55
1152	4.55	5.36667	4.48333	4.55
1153	4.55	5.38333	4.5	4.56667
1154	4.55	5.38333	4.5	4.56667
1155	4.55	5.4	4.5	4.56667
1156	4.56667	5.4	4.5	4.56667
1157	4.56667	5.4	4.5	4.56667
1158	4.56667	5.4	4.51667	4.56667
1159	4.56667	5.4	4.51667	4.56667
1160	4.58333	5.4	4.51667	4.56667
1161	4.58333	5.41667	4.51667	4.56667
1162	4.58333	5.41667	4.51667	4.58333
1163	4.58333	5.41667	4.51667	4.58333
1164	4.58333	5.41667	4.51667	4.58333
1165	4.58333	5.43333	4.53333	4.58333
1166	4.6	5.43333	4.53333	4.58333
1167	4.6	5.43333	4.53333	4.58333
1168	4.6	5.43333	4.53333	4.6
1169	4.6	5.45	4.53333	4.6
1170	4.6	5.45	4.55	4.61667
1171	4.6	5.45	4.55	4.61667
1172	4.61667	5.45	4.55	4.61667
1173	4.61667	5.45	4.56667	4.61667
1174	4.61667	5.45	4.56667	4.63333
1175	4.61667	5.46667	4.56667	4.63333
1176	4.61667	5.46667	4.56667	4.63333
1177	4.63333	5.46667	4.56667	4.63333
1178	4.63333	5.48333	4.56667	4.65
1179	4.65	5.48333	4.56667	4.65
1180	4.65	5.48333	4.58333	4.65
1181	4.65	5.48333	4.58333	4.65
1182	4.66667	5.48333	4.58333	4.65
1183	4.66667	5.48333	4.58333	4.65
1184	4.66667	5.48333	4.58333	4.65
1185	4.66667	5.48333	4.58333	4.65
1186	4.66667	5.5	4.58333	4.65
1187	4.68333	5.5	4.6	4.66667
1188	4.68333	5.51667	4.6	4.66667
1189	4.68333	5.51667	4.6	4.66667
1190	4.68333	5.51667	4.6	4.66667
1191	4.7	5.53333	4.6	4.66667
1192	4.7	5.53333	4.6	4.66667
1193	4.7	5.53333	4.6	4.68333
1194	4.71667	5.55	4.63333	4.68333
1195	4.71667	5.55	4.63333	4.68333
1196	4.71667	5.55	4.63333	4.68333
1197	4.71667	5.55	4.63333	4.7
1198	4.71667	5.55	4.65	4.7
1199	4.71667	5.55	4.65	4.7
1200	4.71667	5.55	4.65	4.7
1201	4.73333	5.56667	4.65	4.7
1202	4.73333	5.56667	4.65	4.71667
1203	4.73333	5.56667	4.66667	4.71667
1204	4.73333	5.58333	4.66667	4.71667
1205	4.73333	5.58333	4.66667	4.71667
1206	4.73333	5.58333	4.66667	4.71667
1207	4.75	5.58333	4.66667	4.71667
1208	4.75	5.58333	4.66667	4.71667
1209	4.75	5.6	4.68333	4.73333
1210	4.75	5.61667	4.68333	4.73333
1211	4.75	5.61667	4.7	4.73333
1212	4.75	5.61667	4.7	4.73333
1213	4.75	5.61667	4.71667	4.73333
1214	4.76667	5.61667	4.71667	4.73333
1215	4.76667	5.63333	4.73333	4.73333
1216	4.76667	5.63333	4.73333	4.75
1217	4.76667	5.63333	4.73333	4.75
1218	4.76667	5.63333	4.73333	4.76667
1219	4.76667	5.63333	4.73333	4.76667
1220	4.76667	5.65	4.73333	4.76667
1221	4.78333	5.65	4.73333	4.76667
1222	4.78333	5.66667	4.73333	4.76667
1223	4.78333	5.66667	4.75	4.76667
1224	4.78333	5.68333	4.75	4.76667
1225	4.78333	5.68333	4.75	4.78333
1226	4.78333	5.68333	4.75	4.78333
1227	4.8	5.68333	4.76667	4.78333
1228	4.8	5.68333	4.76667	4.78333
1229	4.8	5.68333	4.76667	4.78333
1230	4.8	5.7	4.76667	4.78333
1231	4.8	5.7	4.76667	4.8
1232	4.81667	5.7	4.76667	4.8
1233	4.81667	5.7	4.78333	4.8
1234	4.81667	5.71667	4.78333	4.8
1235	4.83333	5.71667	4.78333	4.8
1236	4.83333	5.71667	4.78333	4.8
1237	4.83333	5.71667	4.8	4.8
1238	4.83333	5.71667	4.81667	4.8
1239	4.83333	5.73333	4.81667	4.81667
1240	4.83333	5.73333	4.81667	4.81667
1241	4.83333	5.73333	4.81667	4.81667
1242	4.85	5.73333	4.81667	4.81667
1243	4.85	5.75	4.81667	4.83333
1244	4.85	5.75	4.83333	4.83333
1245	4.85	5.76667	4.83333	4.83333
1246	4.85	5.76667	4.83333	4.83333
1247	4.85	5.76667	4.83333	4.83333
1248	4.86667	5.76667	4.83333	4.83333
1249	4.86667	5.76667	4.83333	4.83333
1250	4.86667	5.78333	4.83333	4.83333
1251	4.86667	5.78333	4.85	4.85
1252	4.86667	5.78333	4.85	4.85
1253	4.88333	5.78333	4.85	4.85
1254	4.88333	5.78333	4.85	4.86667
1255	4.88333	5.78333	4.85	4.86667
1256	4.88333	5.78333	4.85	4.86667
1257	4.88333	5.78333	4.85	4.88333
1258	4.9	5.8	4.85	4.88333
1259	4.9	5.8	4.86667	4.88333
1260	4.91667	5.8	4.86667	4.88333
1261	4.91667	5.81667	4.86667	4.9
1262	4.91667	5.83333	4.86667	4.9
1263	4.93333	5.83333	4.86667	4.9
1264	4.93333	5.85	4.86667	4.9
1265	4.93333	5.85	4.86667	4.91667
1266	4.93333	5.85	4.86667	4.91667
1267	4.93333	5.86667	4.86667	4.91667
1268	4.93333	5.86667	4.88333	4.91667
1269	4.96667	5.86667	4.88333	4.91667
1270	4.96667	5.86667	4.88333	4.91667
1271	4.96667	5.86667	4.88333	4.93333
1272	4.96667	5.88333	4.88333	4.93333
1273	4.98333	5.88333	4.9	4.93333
1274	4.98333	5.9	4.9	4.93333
1275	5	5.9	4.9	4.95
1276	5	5.91667	4.9	4.96667
1277	5	5.91667	4.91667	4.96667
1278	5.01667	5.91667	4.91667	4.96667
1279	5.01667	5.91667	4.91667	4.96667
1280	5.01667	5.93333	4.91667	4.96667
1281	5.01667	5.93333	4.91667	4.96667
1282	5.01667	5.95	4.91667	4.96667
1283	5.01667	5.95	4.91667	4.98333
1284	5.01667	5.95	4.91667	4.98333
1285	5.03333	5.95	4.93333	4.98333
1286	5.03333	5.95	4.93333	4.98333
1287	5.03333	5.96667	4.93333	4.98333
1288	5.03333	5.96667	4.93333	4.98333
1289	5.05	5.96667	4.93333	5
1290	5.05	5.96667	4.93333	5
1291	5.06667	5.96667	4.93333	5
1292	5.06667	5.98333	4.95	5
1293	5.06667	5.98333	4.95	5.01667
1294	5.06667	5.98333	4.95	5.01667
1295	5.08333	5.98333	4.95	5.01667
1296	5.08333	6	4.95	5.01667
1297	5.08333	6	4.95	5.01667
1298	5.08333	6	4.96667	5.03333
1299	5.08333	6	4.96667	5.03333
1300	5.08333	6	4.96667	5.03333
1301	5.08333	6.01667	4.96667	5.03333
1302	5.1	6.01667	4.96667	5.03333
1303	5.1	6.01667	4.96667	5.03333
1304	5.1	6.03333	4.96667	5.03333
1305	5.1	6.03333	4.98333	5.03333
1306	5.1	6.03333	4.98333	5.03333
1307	5.1	6.03333	4.98333	5.05
1308	5.11667	6.03333	4.98333	5.06667
1309	5.11667	6.03333	4.98333	5.06667
1310	5.11667	6.05	4.98333	5.06667
1311	5.11667	6.06667	4.98333	5.06667
1312	5.13333	6.06667	4.98333	5.06667
1313	5.13333	6.06667	5	5.06667
1314	5.13333	6.06667	5	5.08333
1315	5.13333	6.08333	5	5.08333
1316	5.13333	6.08333	5	5.08333
1317	5.13333	6.08333	5.01667	5.1
1318	5.13333	6.08333	5.01667	5.1
1319	5.13333	6.1	5.01667	5.1
1320	5.13333	6.1	5.01667	5.1
1321	5.13333	6.1	5.01667	5.1
1322	5.13333	6.1	5.03333	5.1
1323	5.15	6.1	5.03333	5.1
1324	5.16667	6.11667	5.03333	5.11667
1325	5.16667	6.11667	5.03333	5.11667
1326	5.16667	6.11667	5.05	5.11667
1327	5.16667	6.13333	5.05	5.11667
1328	5.16667	6.13333	5.05	5.11667
1329	5.18333	6.13333	5.05	5.11667
1330	5.18333	6.15	5.06667	5.11667
1331	5.18333	6.15	5.06667	5.13333
1332	5.18333	6.15	5.06667	5.13333
1333	5.18333	6.15	5.06667	5.13333
1334	5.18333	6.15	5.06667	5.13333
1335	5.18333	6.15	5.06667	5.13333
1336	5.18333	6.15	5.06667	5.13333
1337	5.2	6.16667	5.08333	5.13333
1338	5.2	6.16667	5.08333	5.15
1339	5.2	6.16667	5.08333	5.15
1340	5.2	6.18333	5.08333	5.15
1341	5.2	6.18333	5.08333	5.15
1342	5.2	6.2	5.08333	5.15
1343	5.2	6.2	5.08333	5.15
1344	5.21667	6.2	5.08333	5.15
1345	5.21667	6.2	5.1	5.16667
1346	5.21667	6.2	5.1	5.16667
1347	5.21667	6.2	5.1	5.16667
1348	5.21667	6.2	5.1	5.18333
1349	5.21667	6.2	5.11667	5.18333
1350	5.21667	6.21667	5.11667	5.18333
1351	5.21667	6.21667	5.11667	5.18333
1352	5.21667	6.21667	5.13333	5.18333
1353	5.23333	6.21667	5.13333	5.18333
1354	5.23333	6.21667	5.13333	5.2
1355	5.25	6.21667	5.13333	5.2
1356	5.25	6.23333	5.13333	5.2
1357	5.25	6.23333	5.13333	5.21667
1358	5.25	6.23333	5.15	5.21667
1359	5.25	6.25	5.15	5.21667
1360	5.25	6.25	5.15	5.21667
1361	5.25	6.25	5.15	5.25
1362	5.25	6.25	5.15	5.25
1363	5.26667	6.26667	5.15	5.25
1364	5.26667	6.26667	5.16667	5.26667
1365	5.26667	6.28333	5.16667	5.26667
1366	5.26667	6.28333	5.16667	5.26667
1367	5.26667	6.28333	5.16667	5.26667
1368	5.26667	6.28333	5.18333	5.26667
1369	5.26667	6.28333	5.18333	5.26667
1370	5.28333	6.28333	5.18333	5.26667
1371	5.3	6.3	5.18333	5.28333
1372	5.3	6.3	5.18333	5.28333
1373	5.3	6.3	5.18333	5.28333
1374	5.3	6.31667	5.18333	5.28333
1375	5.3	6.31667	5.2	5.28333
1376	5.3	6.31667	5.2	5.3
1377	5.3	6.31667	5.2	5.3
1378	5.3	6.31667	5.2	5.3
1379	5.3	6.31667	5.2	5.3
1380	5.3	6.31667	5.2	5.3
1381	5.3	6.31667	5.2	5.31667
1382	5.3	6.31667	5.21667	5.31667
1383	5.31667	6.33333	5.21667	5.31667
1384	5.31667	6.35	5.21667	5.33333
1385	5.31667	6.35	5.23333	5.33333
1386	5.31667	6.35	5.23333	5.33333
1387	5.33333	6.35	5.23333	5.33333
1388	5.33333	6.35	5.23333	5.33333
1389	5.33333	6.35	5.23333	5.35
1390	5.33333	6.36667	5.25	5.35
1391	5.33333	6.36667	5.25	5.35
1392	5.33333	6.36667	5.25	5.35
1393	5.33333	6.38333	5.26667	5.35
1394	5.35	6.38333	5.26667	5.36667
1395	5.35	6.38333	5.26667	5.36667
1396	5.36667	6.38333	5.26667	5.36667
1397	5.36667	6.38333	5.26667	5.36667
1398	5.36667	6.4	5.26667	5.36667
1399	5.38333	6.4	5.28333	5.36667
1400	5.38333	6.4	5.28333	5.38333
1401	5.38333	6.4	5.28333	5.38333
1402	5.4	6.41667	5.28333	5.38333
1403	5.4	6.41667	5.28333	5.38333
1404	5.4	6.41667	5.28333	5.4
1405	5.4	6.41667	5.28333	5.4
1406	5.4	6.43333	5.3	5.4
1407	5.41667	6.43333	5.3	5.4
1408	5.41667	6.43333	5.3	5.4
1409	5.41667	6.43333	5.3	5.41667
1410	5.41667	6.43333	5.3	5.41667
1411	5.43333	6.45	5.3	5.43333
1412	5.43333	6.46667	5.3	5.43333
1413	5.43333	6.46667	5.3	5.43333
1414	5.43333	6.46667	5.31667	5.43333
1415	5.45	6.46667	5.31667	5.45
1416	5.45	6.46667	5.31667	5.45
1417	5.45	6.48333	5.31667	5.45
1418	5.45	6.48333	5.33333	5.46667
1419	5.46667	6.5	5.33333	5.48333
1420	5.46667	6.5	5.33333	5.48333
1421	5.46667	6.51667	5.35	5.48333
1422	5.46667	6.51667	5.35	5.48333
1423	5.46667	6.51667	5.35	5.48333
1424	5.46667	6.53333	5.35	5.48333
1425	5.46667	6.53333	5.35	5.5
1426	5.48333	6.55	5.36667	5.5
1427	5.48333	6.55	5.36667	5.5
1428	5.48333	6.55	5.36667	5.51667
1429	5.48333	6.55	5.36667	5.51667
1430	5.48333	6.55	5.36667	5.51667
1431	5.5	6.55	5.36667	5.51667
1432	5.5	6.55	5.36667	5.51667
1433	5.5	6.55	5.36667	5.51667
1434	5.5	6.56667	5.36667	5.53333
1435	5.51667	6.56667	5.36667	5.53333
1436	5.51667	6.56667	5.38333	5.53333
1437	5.51667	6.56667	5.38333	5.53333
1438	5.51667	6.56667	5.38333	5.53333
1439	5.51667	6.56667	5.38333	5.53333
1440	5.53333	6.58333	5.38333	5.53333
1441	5.53333	6.58333	5.4	5.55
1442	5.53333	6.58333	5.4	5.55
1443	5.53333	6.58333	5.4	5.55
1444	5.53333	6.58333	5.41667	5.55
1445	5.53333	6.58333	5.41667	5.56667
1446	5.53333	6.58333	5.41667	5.56667
1447	5.55	6.6	5.41667	5.56667
1448	5.55	6.6	5.41667	5.56667
1449	5.55	6.6	5.41667	5.58333
1450	5.56667	6.6	5.43333	5.58333
1451	5.56667	6.6	5.43333	5.6
1452	5.56667	6.6	5.43333	5.6
1453	5.56667	6.6	5.43333	5.6
1454	5.56667	6.61667	5.43333	5.6
1455	5.56667	6.61667	5.45	5.6
1456	5.56667	6.65	5.45	5.6
1457	5.58333	6.65	5.45	5.6
1458	5.58333	6.65	5.45	5.61667
1459	5.6	6.66667	5.45	5.61667
1460	5.6	6.66667	5.45	5.61667
1461	5.6	6.68333	5.45	5.61667
1462	5.6	6.68333	5.45	5.63333
1463	5.6	6.68333	5.45	5.63333
1464	5.6	6.68333	5.45	5.63333
1465	5.61667	6.68333	5.45	5.63333
1466	5.61667	6.7	5.46667	5.63333
1467	5.61667	6.7	5.46667	5.63333
1468	5.61667	6.71667	5.46667	5.63333
1469	5.61667	6.71667	5.48333	5.63333
1470	5.63333	6.73333	5.48333	5.65
1471	5.63333	6.75	5.48333	5.65
1472	5.63333	6.75	5.48333	5.65
1473	5.63333	6.75	5.5	5.65
1474	5.63333	6.75	5.5	5.65
1475	5.63333	6.75	5.5	5.65
1476	5.63333	6.75	5.5	5.66667
1477	5.63333	6.75	5.51667	5.66667
1478	5.65	6.76667	5.51667	5.66667
1479	5.65	6.78333	5.51667	5.66667
1480	5.66667	6.78333	5.51667	5.68333
1481	5.66667	6.78333	5.51667	5.68333
1482	5.66667	6.78333	5.51667	5.68333
1483	5.66667	6.78333	5.51667	5.7
1484	5.68333	6.78333	5.53333	5.7
1485	5.68333	6.8	5.53333	5.7
1486	5.68333	6.8	5.53333	5.7
1487	5.68333	6.81667	5.53333	5.7
1488	5.7	6.81667	5.55	5.71667
1489	5.7	6.81667	5.55	5.71667
1490	5.7	6.81667	5.55	5.71667
1491	5.7	6.81667	5.56667	5.71667
1492	5.7	6.81667	5.56667	5.71667
1493	5.71667	6.83333	5.56667	5.71667
1494	5.71667	6.83333	5.56667	5.71667
1495	5.71667	6.83333	5.56667	5.71667
1496	5.71667	6.83333	5.56667	5.73333
1497	5.71667	6.83333	5.56667	5.73333
1498	5.71667	6.85	5.58333	5.73333
1499	5.71667	6.85	5.58333	5.73333
1500	5.71667	6.85	5.58333	5.75
1501	5.73333	6.85	5.58333	5.75
1502	5.73333	6.85	5.58333	5.75
1503	5.75	6.85	5.58333	5.75
1504	5.75	6.85	5.6	5.75
1505	5.75	6.85	5.6	5.76667
1506	5.75	6.86667	5.6	5.76667
1507	5.75	6.88333	5.6	5.78333
1508	5.76667	6.88333	5.6	5.78333
1509	5.76667	6.88333	5.61667	5.8
1510	5.76667	6.88333	5.63333	5.8
1511	5.76667	6.88333	5.63333	5.8
1512	5.78333	6.88333	5.63333	5.8
1513	5.78333	6.9	5.65	5.8
1514	5.78333	6.9	5.65	5.8
1515	5.78333	6.91667	5.65	5.81667
1516	5.78333	6.91667	5.65	5.81667
1517	5.78333	6.91667	5.66667	5.81667
1518	5.78333	6.91667	5.66667	5.83333
1519	5.8	6.93333	5.66667	5.83333
1520	5.8	6.93333	5.66667	5.83333
1521	5.8	6.93333	5.66667	5.83333
1522	5.8	6.93333	5.68333	5.83333
1523	5.8	6.93333	5.68333	5.83333
1524	5.8	6.93333	5.68333	5.83333
1525	5.81667	6.93333	5.68333	5.83333
1526	5.81667	6.93333	5.68333	5.83333
1527	5.83333	6.95	5.68333	5.85
1528	5.83333	6.95	5.7	5.85
1529	5.83333	6.95	5.7	5.85
1530	5.85	6.95	5.7	5.85
1531	5.85	6.96667	5.7	5.86667
1532	5.85	6.96667	5.71667	5.86667
1533	5.85	6.96667	5.71667	5.86667
1534	5.85	6.96667	5.71667	5.86667
1535	5.85	6.96667	5.71667	5.86667
1536	5.85	6.98333	5.71667	5.86667
1537	5.86667	6.98333	5.71667	5.88333
1538	5.86667	6.98333	5.71667	5.88333
1539	5.86667	6.98333	5.73333	5.88333
1540	5.86667	6.98333	5.73333	5.9
1541	5.86667	6.98333	5.75	5.9
1542	5.86667	7	5.75	5.9
1543	5.88333	7.01667	5.75	5.9
1544	5.88333	7.01667	5.75	5.9
1545	5.88333	7.01667	5.75	5.9
1546	5.88333	7.01667	5.75	5.9
1547	5.88333	7.01667	5.75	5.9
1548	5.88333	7.03333	5.76667	5.91667
1549	5.88333	7.03333	5.76667	5.91667
1550	5.9	7.03333	5.78333	5.91667
1551	5.9	7.03333	5.78333	5.91667
1552	5.9	7.05	5.78333	5.91667
1553	5.91667	7.05	5.78333	5.93333
1554	5.91667	7.05	5.8	5.93333
1555	5.91667	7.05	5.8	5.93333
1556	5.91667	7.05	5.8	5.93333
1557	5.91667	7.05	5.8	5.93333
1558	5.93333	7.06667	5.81667	5.93333
1559	5.93333	7.06667	5.81667	5.93333
1560	5.96667	7.08333	5.81667	5.95
1561	5.96667	7.08333	5.81667	5.95
1562	5.96667	7.1	5.83333	5.95
1563	5.96667	7.1	5.83333	5.95
1564	5.96667	7.1	5.83333	5.95
1565	5.96667	7.1	5.83333	5.96667
1566	5.96667	7.11667	5.83333	5.96667
1567	5.96667	7.11667	5.85	5.96667
1568	5.98333	7.13333	5.85	5.96667
1569	5.98333	7.13333	5.85	5.98333
1570	5.98333	7.13333	5.85	5.98333
1571	5.98333	7.13333	5.85	6
1572	5.98333	7.13333	5.86667	6
1573	5.98333	7.15	5.86667	6
1574	6	7.15	5.86667	6
1575	6	7.15	5.86667	6
1576	6	7.16667	5.86667	6
1577	6	7.16667	5.88333	6
1578	6	7.16667	5.88333	6.01667
1579	6	7.18333	5.88333	6.01667
1580	6	7.18333	5.88333	6.03333
1581	6.01667	7.18333	5.88333	6.03333
1582	6.01667	7.18333	5.88333	6.03333
1583	6.01667	7.2	5.9	6.03333
1584	6.01667	7.21667	5.9	6.05
1585	6.01667	7.21667	5.9	6.05
1586	6.01667	7.21667	5.9	6.06667
1587	6.01667	7.21667	5.9	6.06667
1588	6.03333	7.21667	5.9	6.06667
1589	6.03333	7.21667	5.91667	6.06667
1590	6.03333	7.21667	5.93333	6.06667
1591	6.03333	7.21667	5.93333	6.08333
1592	6.03333	7.23333	5.93333	6.08333
1593	6.03333	7.23333	5.93333	6.08333
1594	6.03333	7.23333	5.95	6.08333
1595	6.05	7.23333	5.95	6.08333
1596	6.05	7.23333	5.95	6.1
1597	6.05	7.25	5.95	6.1
1598	6.05	7.25	5.95	6.1
1599	6.05	7.25	5.95	6.1
1600	6.05	7.26667	5.95	6.1
1601	6.05	7.26667	5.96667	6.1
1602	6.05	7.26667	5.96667	6.1
1603	6.06667	7.26667	5.96667	6.1
1604	6.06667	7.28333	5.96667	6.11667
1605	6.06667	7.28333	5.96667	6.13333
1606	6.06667	7.3	5.96667	6.13333
1607	6.06667	7.31667	5.98333	6.13333
1608	6.06667	7.31667	5.98333	6.13333
1609	6.06667	7.31667	5.98333	6.13333
1610	6.08333	7.31667	5.98333	6.15
1611	6.08333	7.31667	5.98333	6.15
1612	6.08333	7.31667	5.98333	6.16667
1613	6.08333	7.31667	6	6.16667
1614	6.08333	7.33333	6	6.16667
1615	6.08333	7.33333	6	6.16667
1616	6.08333	7.33333	6	6.16667
1617	6.08333	7.35	6	6.16667
1618	6.1	7.35	6	6.16667
1619	6.1	7.35	6	6.18333
1620	6.1	7.35	6.01667	6.18333
1621	6.1	7.36667	6.01667	6.18333
1622	6.11667	7.36667	6.01667	6.18333
1623	6.11667	7.38333	6.01667	6.18333
1624	6.11667	7.38333	6.01667	6.2
1625	6.11667	7.38333	6.01667	6.2
1626	6.11667	7.38333	6.01667	6.2
1627	6.11667	7.38333	6.01667	6.2
1628	6.13333	7.38333	6.01667	6.2
1629	6.13333	7.38333	6.03333	6.2
1630	6.13333	7.4	6.03333	6.2
1631	6.13333	7.4	6.03333	6.21667
1632	6.13333	7.4	6.03333	6.21667
1633	6.15	7.4	6.03333	6.21667
1634	6.15	7.41667	6.05	6.21667
1635	6.15	7.41667	6.05	6.21667
1636	6.16667	7.41667	6.05	6.21667
1637	6.16667	7.41667	6.05	6.23333
1638	6.18333	7.41667	6.05	6.23333
1639	6.2	7.43333	6.05	6.23333
1640	6.2	7.43333	6.06667	6.23333
1641	6.2	7.43333	6.06667	6.23333
1642	6.21667	7.43333	6.08333	6.25
1643	6.21667	7.43333	6.08333	6.25
1644	6.21667	7.43333	6.1	6.25
1645	6.21667	7.43333	6.1	6.25
1646	6.23333	7.43333	6.11667	6.25
1647	6.23333	7.43333	6.11667	6.25
1648	6.23333	7.45	6.11667	6.25
1649	6.23333	7.45	6.13333	6.25
1650	6.23333	7.45	6.13333	6.26667
1651	6.23333	7.45	6.13333	6.26667
1652	6.25	7.45	6.13333	6.28333
1653	6.25	7.46667	6.13333	6.28333
1654	6.25	7.46667	6.15	6.28333
1655	6.25	7.46667	6.15	6.28333
1656	6.26667	7.48333	6.15	6.3
1657	6.26667	7.48333	6.15	6.3
1658	6.26667	7.48333	6.16667	6.3
1659	6.26667	7.48333	6.16667	6.3
1660	6.26667	7.48333	6.16667	6.31667
1661	6.28333	7.5	6.16667	6.31667
1662	6.28333	7.5	6.18333	6.31667
1663	6.28333	7.5	6.18333	6.33333
1664	6.28333	7.5	6.18333	6.33333
1665	6.28333	7.5	6.18333	6.33333
1666	6.3	7.5	6.18333	6.33333
1667	6.3	7.5	6.2	6.33333
1668	6.31667	7.5	6.2	6.35
1669	6.31667	7.51667	6.2	6.36667
1670	6.31667	7.51667	6.2	6.36667
1671	6.31667	7.53333	6.2	6.36667
1672	6.31667	7.53333	6.2	6.36667
1673	6.33333	7.53333	6.21667	6.36667
1674	6.35	7.53333	6.21667	6.36667
1675	6.35	7.53333	6.21667	6.38333
1676	6.35	7.53333	6.21667	6.38333
1677	6.35	7.55	6.21667	6.38333
1678	6.35	7.55	6.21667	6.38333
1679	6.35	7.56667	6.23333	6.38333
1680	6.35	7.56667	6.23333	6.38333
1681	6.35	7.56667	6.23333	6.38333
1682	6.36667	7.56667	6.23333	6.38333
1683	6.36667	7.58333	6.23333	6.4
1684	6.36667	7.58333	6.25	6.4
1685	6.38333	7.58333	6.25	6.4
1686	6.38333	7.6	6.26667	6.4
1687	6.38333	7.6	6.26667	6.4
1688	6.38333	7.6	6.26667	6.4
1689	6.4	7.6	6.26667	6.4
1690	6.4	7.61667	6.26667	6.41667
1691	6.4	7.61667	6.28333	6.41667
1692	6.4	7.61667	6.28333	6.41667
1693	6.4	7.61667	6.28333	6.41667
1694	6.41667	7.61667	6.28333	6.43333
1695	6.41667	7.63333	6.28333	6.43333
1696	6.41667	7.63333	6.3	6.43333
1697	6.43333	7.63333	6.3	6.43333
1698	6.43333	7.63333	6.3	6.43333
1699	6.43333	7.65	6.3	6.43333
1700	6.43333	7.65	6.31667	6.45
1701	6.43333	7.65	6.31667	6.45
1702	6.43333	7.66667	6.31667	6.45
1703	6.43333	7.66667	6.31667	6.45
1704	6.43333	7.66667	6.31667	6.46667
1705	6.45	7.66667	6.33333	6.46667
1706	6.45	7.68333	6.33333	6.46667
1707	6.45	7.68333	6.33333	6.46667
1708	6.46667	7.68333	6.33333	6.46667
1709	6.46667	7.68333	6.33333	6.48333
1710	6.46667	7.68333	6.35	6.48333
1711	6.46667	7.68333	6.35	6.48333
1712	6.46667	7.68333	6.35	6.48333
1713	6.48333	7.7	6.36667	6.48333
1714	6.48333	7.7	6.36667	6.5
1715	6.48333	7.7	6.36667	6.5
1716	6.48333	7.7	6.36667	6.5
1717	6.48333	7.7	6.36667	6.5
1718	6.48333	7.71667	6.36667	6.5
1719	6.48333	7.71667	6.36667	6.51667
1720	6.48333	7.71667	6.38333	6.51667
1721	6.48333	7.71667	6.38333	6.51667
1722	6.5	7.71667	6.38333	6.51667
1723	6.5	7.73333	6.4	6.53333
1724	6.5	7.73333	6.4	6.53333
1725	6.5	7.73333	6.4	6.53333
1726	6.5	7.75	6.41667	6.55
1727	6.5	7.75	6.41667	6.55
1728	6.5	7.78333	6.41667	6.55
1729	6.5	7.78333	6.41667	6.56667
1730	6.51667	7.78333	6.41667	6.56667
1731	6.51667	7.78333	6.41667	6.56667
1732	6.51667	7.78333	6.43333	6.56667
1733	6.51667	7.78333	6.43333	6.58333
1734	6.51667	7.78333	6.43333	6.6
1735	6.51667	7.78333	6.43333	6.6
1736	6.53333	7.78333	6.43333	6.6
1737	6.53333	7.8	6.45	6.6
1738	6.53333	7.8	6.45	6.61667
1739	6.53333	7.8	6.45	6.61667
1740	6.55	7.8	6.46667	6.61667
1741	6.55	7.8	6.46667	6.61667
1742	6.55	7.81667	6.46667	6.61667
1743	6.55	7.81667	6.48333	6.61667
1744	6.55	7.83333	6.48333	6.61667
1745	6.56667	7.83333	6.48333	6.63333
1746	6.56667	7.83333	6.48333	6.63333
1747	6.56667	7.83333	6.48333	6.63333
1748	6.58333	7.83333	6.5	6.63333
1749	6.58333	7.85	6.5	6.63333
1750	6.58333	7.85	6.51667	6.63333
1751	6.6	7.85	6.51667	6.63333
1752	6.6	7.85	6.51667	6.63333
1753	6.6	7.86667	6.51667	6.63333
1754	6.6	7.86667	6.53333	6.65
1755	6.61667	7.86667	6.53333	6.65
1756	6.61667	7.86667	6.53333	6.66667
1757	6.61667	7.86667	6.53333	6.66667
1758	6.61667	7.86667	6.55	6.66667
1759	6.61667	7.88333	6.55	6.66667
1760	6.61667	7.88333	6.55	6.68333
1761	6.61667	7.88333	6.55	6.68333
1762	6.61667	7.88333	6.55	6.68333
1763	6.61667	7.9	6.56667	6.68333
1764	6.63333	7.9	6.56667	6.68333
1765	6.63333	7.9	6.56667	6.68333
1766	6.63333	7.9	6.56667	6.7
1767	6.63333	7.91667	6.58333	6.7
1768	6.63333	7.91667	6.58333	6.7
1769	6.63333	7.91667	6.58333	6.7
1770	6.63333	7.91667	6.58333	6.71667
1771	6.63333	7.91667	6.58333	6.71667
1772	6.63333	7.93333	6.58333	6.71667
1773	6.65	7.95	6.58333	6.71667
1774	6.65	7.95	6.6	6.71667
1775	6.65	7.95	6.6	6.73333
1776	6.65	7.96667	6.6	6.75
1777	6.65	7.96667	6.6	6.75
1778	6.65	7.96667	6.6	6.75
1779	6.65	7.96667	6.61667	6.76667
1780	6.65	7.96667	6.61667	6.76667
1781	6.65	7.98333	6.61667	6.76667
1782	6.66667	7.98333	6.61667	6.78333
1783	6.66667	7.98333	6.63333	6.78333
1784	6.66667	7.98333	6.63333	6.78333
1785	6.68333	8	6.63333	6.78333
1786	6.68333	8	6.63333	6.8
1787	6.7	8.01667	6.63333	6.8
1788	6.7	8.01667	6.63333	6.81667
1789	6.7	8.01667	6.63333	6.81667
1790	6.7	8.01667	6.65	6.83333
1791	6.7	8.01667	6.65	6.83333
1792	6.7	8.01667	6.65	6.85
1793	6.71667	8.03333	6.65	6.85
1794	6.71667	8.03333	6.65	6.85
1795	6.73333	8.03333	6.66667	6.85
1796	6.73333	8.03333	6.66667	6.85
1797	6.73333	8.03333	6.66667	6.86667
1798	6.73333	8.03333	6.66667	6.86667
1799	6.75	8.03333	6.66667	6.88333
1800	6.75	8.05	6.66667	6.9
1801	6.75	8.05	6.68333	6.9
1802	6.75	8.05	6.68333	6.9
1803	6.75	8.06667	6.68333	6.9
1804	6.75	8.06667	6.68333	6.9
1805	6.75	8.06667	6.7	6.91667
1806	6.75	8.06667	6.7	6.91667
1807	6.76667	8.06667	6.7	6.91667
1808	6.76667	8.06667	6.7	6.91667
1809	6.78333	8.08333	6.7	6.93333
1810	6.78333	8.08333	6.7	6.93333
1811	6.78333	8.08333	6.7	6.93333
1812	6.8	8.1	6.7	6.93333
1813	6.8	8.1	6.7	6.95
1814	6.8	8.1	6.7	6.96667
1815	6.8	8.11667	6.7	6.96667
1816	6.8	8.11667	6.71667	6.96667
1817	6.8	8.11667	6.71667	6.96667
1818	6.8	8.11667	6.71667	6.96667
1819	6.8	8.11667	6.71667	6.96667
1820	6.83333	8.13333	6.71667	6.98333
1821	6.83333	8.13333	6.71667	6.98333
1822	6.85	8.13333	6.71667	6.98333
1823	6.85	8.13333	6.71667	6.98333
1824	6.85	8.13333	6.73333	7
1825	6.85	8.13333	6.73333	7
1826	6.85	8.13333	6.73333	7
1827	6.86667	8.13333	6.73333	7
1828	6.86667	8.15	6.73333	7.01667
1829	6.86667	8.15	6.73333	7.01667
1830	6.86667	8.15	6.75	7.01667
1831	6.86667	8.15	6.75	7.01667
1832	6.86667	8.16667	6.75	7.01667
1833	6.88333	8.16667	6.75	7.03333
1834	6.88333	8.16667	6.76667	7.03333
1835	6.88333	8.16667	6.76667	7.03333
1836	6.88333	8.16667	6.76667	7.05
1837	6.9	8.18333	6.76667	7.06667
1838	6.9	8.18333	6.76667	7.06667
1839	6.9	8.18333	6.76667	7.08333
1840	6.9	8.18333	6.76667	7.08333
1841	6.9	8.2	6.76667	7.08333
1842	6.91667	8.2	6.76667	7.08333
1843	6.91667	8.21667	6.78333	7.08333
1844	6.91667	8.23333	6.78333	7.08333
1845	6.93333	8.23333	6.78333	7.08333
1846	6.93333	8.23333	6.78333	7.08333
1847	6.93333	8.25	6.78333	7.1
1848	6.93333	8.25	6.78333	7.1
1849	6.93333	8.25	6.78333	7.1
1850	6.95	8.25	6.8	7.1
1851	6.95	8.26667	6.8	7.1
1852	6.95	8.26667	6.8	7.1
1853	6.95	8.26667	6.8	7.1
1854	6.95	8.26667	6.8	7.11667
1855	6.95	8.28333	6.81667	7.11667
1856	6.96667	8.28333	6.81667	7.11667
1857	6.96667	8.28333	6.81667	7.11667
1858	6.98333	8.3	6.81667	7.13333
1859	6.98333	8.3	6.81667	7.13333
1860	6.98333	8.3	6.81667	7.13333
1861	6.98333	8.31667	6.83333	7.13333
1862	6.98333	8.31667	6.83333	7.13333
1863	7	8.33333	6.83333	7.15
1864	7	8.33333	6.83333	7.15
1865	7	8.33333	6.83333	7.15
1866	7	8.33333	6.85	7.15
1867	7	8.35	6.85	7.15
1868	7	8.35	6.85	7.16667
1869	7.01667	8.35	6.85	7.16667
1870	7.01667	8.36667	6.85	7.16667
1871	7.01667	8.36667	6.85	7.16667
1872	7.01667	8.36667	6.86667	7.16667
1873	7.01667	8.36667	6.86667	7.18333
1874	7.03333	8.36667	6.88333	7.18333
1875	7.03333	8.38333	6.88333	7.2
1876	7.03333	8.4	6.88333	7.2
1877	7.03333	8.4	6.88333	7.2
1878	7.05	8.41667	6.88333	7.2
1879	7.05	8.41667	6.88333	7.2
1880	7.05	8.41667	6.88333	7.2
1881	7.05	8.41667	6.88333	7.2
1882	7.05	8.41667	6.88333	7.21667
1883	7.06667	8.41667	6.9	7.21667
1884	7.06667	8.41667	6.9	7.21667
1885	7.06667	8.41667	6.9	7.21667
1886	7.06667	8.43333	6.9	7.21667
1887	7.06667	8.43333	6.9	7.21667
1888	7.08333	8.43333	6.91667	7.21667
1889	7.08333	8.43333	6.91667	7.21667
1890	7.08333	8.43333	6.91667	7.21667
1891	7.08333	8.43333	6.91667	7.23333
1892	7.1	8.45	6.91667	7.23333
1893	7.1	8.45	6.93333	7.23333
1894	7.1	8.45	6.93333	7.23333
1895	7.11667	8.45	6.93333	7.23333
1896	7.11667	8.46667	6.93333	7.23333
1897	7.11667	8.46667	6.95	7.23333
1898	7.13333	8.48333	6.95	7.23333
1899	7.13333	8.48333	6.95	7.25
1900	7.13333	8.48333	6.95	7.26667
1901	7.13333	8.48333	6.95	7.26667
1902	7.13333	8.48333	6.95	7.26667
1903	7.13333	8.48333	6.96667	7.26667
1904	7.13333	8.48333	6.96667	7.26667
1905	7.13333	8.5	6.96667	7.28333
1906	7.13333	8.5	6.96667	7.28333
1907	7.15	8.5	6.96667	7.28333
1908	7.15	8.5	6.96667	7.28333
1909	7.15	8.51667	6.96667	7.28333
1910	7.15	8.53333	6.96667	7.3
1911	7.16667	8.53333	6.98333	7.3
1912	7.16667	8.53333	6.98333	7.3
1913	7.16667	8.53333	6.98333	7.3
1914	7.18333	8.53333	6.98333	7.3
1915	7.18333	8.55	6.98333	7.3
1916	7.18333	8.55	6.98333	7.3
1917	7.2	8.55	6.98333	7.31667
1918	7.2	8.55	7	7.31667
1919	7.2	8.56667	7	7.33333
1920	7.2	8.56667	7	7.33333
1921	7.2	8.56667	7	7.35
1922	7.2	8.56667	7.01667	7.35
1923	7.2	8.56667	7.01667	7.35
1924	7.2	8.58333	7.01667	7.35
1925	7.21667	8.58333	7.01667	7.35
1926	7.21667	8.58333	7.01667	7.36667
1927	7.21667	8.58333	7.01667	7.36667
1928	7.21667	8.58333	7.01667	7.36667
1929	7.21667	8.58333	7.03333	7.36667
1930	7.23333	8.58333	7.03333	7.36667
1931	7.23333	8.58333	7.03333	7.38333
1932	7.23333	8.58333	7.03333	7.38333
1933	7.23333	8.58333	7.03333	7.38333
1934	7.23333	8.58333	7.03333	7.4
1935	7.23333	8.58333	7.03333	7.4
1936	7.25	8.6	7.03333	7.4
1937	7.25	8.6	7.03333	7.4
1938	7.25	8.6	7.05	7.41667
1939	7.25	8.6	7.05	7.41667
1940	7.25	8.6	7.05	7.41667
1941	7.25	8.6	7.06667	7.43333
1942	7.25	8.6	7.06667	7.43333
1943	7.26667	8.61667	7.06667	7.43333
1944	7.26667	8.61667	7.06667	7.43333
1945	7.26667	8.65	7.08333	7.45
1946	7.26667	8.65	7.08333	7.45
1947	7.26667	8.65	7.08333	7.45
1948	7.26667	8.65	7.08333	7.45
1949	7.26667	8.66667	7.08333	7.45
1950	7.26667	8.66667	7.08333	7.45
1951	7.28333	8.66667	7.08333	7.46667
1952	7.28333	8.68333	7.08333	7.46667
1953	7.28333	8.68333	7.08333	7.46667
1954	7.28333	8.68333	7.1	7.46667
1955	7.28333	8.7	7.1	7.46667
1956	7.3	8.7	7.1	7.46667
1957	7.31667	8.7	7.1	7.48333
1958	7.31667	8.7	7.1	7.48333
1959	7.33333	8.71667	7.1	7.5
1960	7.33333	8.73333	7.11667	7.5
1961	7.33333	8.73333	7.11667	7.5
1962	7.33333	8.73333	7.11667	7.5
1963	7.33333	8.75	7.11667	7.5
1964	7.33333	8.75	7.11667	7.5
1965	7.33333	8.75	7.11667	7.51667
1966	7.35	8.75	7.13333	7.51667
1967	7.35	8.78333	7.13333	7.51667
1968	7.35	8.78333	7.13333	7.51667
1969	7.35	8.78333	7.15	7.51667
1970	7.35	8.78333	7.15	7.53333
1971	7.36667	8.78333	7.15	7.53333
1972	7.36667	8.78333	7.15	7.53333
1973	7.36667	8.81667	7.15	7.53333
1974	7.36667	8.81667	7.15	7.53333
1975	7.38333	8.81667	7.15	7.53333
1976	7.38333	8.83333	7.16667	7.55
1977	7.38333	8.83333	7.16667	7.55
1978	7.38333	8.83333	7.16667	7.55
1979	7.38333	8.83333	7.16667	7.55
1980	7.38333	8.85	7.16667	7.56667
1981	7.4	8.85	7.18333	7.56667
1982	7.4	8.85	7.18333	7.56667
1983	7.4	8.85	7.18333	7.58333
1984	7.41667	8.85	7.18333	7.58333
1985	7.41667	8.85	7.2	7.58333
1986	7.43333	8.86667	7.21667	7.58333
1987	7.43333	8.86667	7.21667	7.6
1988	7.43333	8.86667	7.21667	7.6
1989	7.43333	8.86667	7.21667	7.6
1990	7.43333	8.86667	7.23333	7.6
1991	7.45	8.88333	7.23333	7.6
1992	7.45	8.88333	7.25	7.6
1993	7.45	8.9	7.25	7.61667
1994	7.45	8.9	7.25	7.61667
1995	7.45	8.9	7.25	7.61667
1996	7.46667	8.9	7.26667	7.63333
[truncated: 98,004 more rows]

## Sheet: Table S9
Table S9: Details of SNP positions per gene detected in MinION and Illumina datasets generated from four Pst isolates.
Gene	Position	Reference Allele (PST-130)	Alternate Alleles	17.0504		17.0505		17.0506		17.0507			0 = Reference Allele
				Illumina	MinION	Illumina	MinION	Illumina	MinION	Illumina	MinION		1,2,3,.. = Alternate Alleles (in order)
PST130_00119	436	T	Y	0	0	0	1	0	0	0	0
PST130_00119	1106	C	Y	0	1	0	1	0	1	0	1
PST130_00119	1107	G	K	0	0	0	1	0	1	0	1
PST130_00119	1564	T	C	1	1	1	1	1	1	1	1
PST130_00441	122	A	M	0	0	0	1	0	0	0	0
PST130_00441	1175	T	Y	0	1	0	1	0	1	0	1
PST130_00441	1184	T	Y	0	0	0	0	0	1	0	0
PST130_00441	1738	T	Y	0	1	0	0	0	0	0	0
PST130_00441	1760	T	Y	0	0	0	1	0	0	0	0
PST130_00552	63	A	R	0	0	0	0	0	1	0	0
PST130_00552	294	A	R	0	0	0	1	0	0	0	0
PST130_00552	338	G	R	0	1	0	0	0	0	0	0
PST130_00607	299	C	T	1	1	1	1	1	1	1	1
PST130_00607	347	T	C	1	1	1	1	1	1	1	1
PST130_00607	652	A	G	1	1	1	1	1	1	1	1
PST130_00607	653	A	T	1	1	1	1	1	1	1	1
PST130_00607	809	A	G	1	1	1	1	1	1	1	1
PST130_00607	915	G	C	1	1	1	1	1	1	1	1
PST130_00607	1016	G	T,Y	1	2	1	2	1	2	1	2
PST130_00607	1058	T	Y	0	0	0	0	0	1	0	0
PST130_00607	1118	C	T	1	1	1	1	1	1	1	1
PST130_00607	1156	A	T	1	1	1	1	1	1	1	1
PST130_00607	1215	G	A	1	1	1	1	1	1	1	1
PST130_00607	1228	T	C	1	1	1	1	1	1	1	1
PST130_00886	37	T	Y	0	0	0	0	0	1	0	0
PST130_00886	104	G	R	0	0	0	0	0	1	0	1
PST130_00886	105	G	R	0	1	0	0	0	0	0	0
PST130_00886	111	T	Y	1	1	1	1	1	0	1	1
PST130_00886	229	C	Y	1	1	1	1	1	1	1	1
PST130_00886	323	C	M	0	0	0	1	0	0	0	1
PST130_00886	368	A	M,W	0	2	0	1	0	0	0	0
PST130_00886	691	C	Y	1	1	1	1	1	0	1	1
PST130_00886	755	G	R	1	1	1	1	1	0	1	1
PST130_00886	785	A	R	1	1	1	1	1	1	1	1
PST130_00886	811	C	Y	1	1	1	1	1	1	1	1
PST130_00886	826	C	S	1	0	1	1	1	0	1	1
PST130_00886	886	T	K	1	1	1	1	1	1	1	1
PST130_00886	887	C	M	1	1	1	1	1	1	1	1
PST130_00886	907	T	Y	0	0	0	1	0	0	0	0
PST130_00886	952	T	Y	1	1	1	1	1	1	1	1
PST130_00886	1022	T	Y	0	0	0	0	0	1	0	0
PST130_00923	51	G	R	0	0	0	1	0	0	0	0
PST130_00923	179	G	R	0	0	0	1	0	0	0	0
PST130_00923	558	A	R	0	0	0	0	0	1	0	0
PST130_00923	559	G	R	0	0	0	0	0	1	0	0
PST130_00923	713	G	R	0	0	0	0	0	0	0	1
PST130_00923	1246	T	K	0	0	0	0	0	0	0	1
PST130_00923	1342	T	Y	0	1	0	0	0	0	0	0
PST130_00970	12	G	K	1	1	1	1	1	1	1	0
PST130_00970	144	G	R	1	1	1	0	1	0	1	0
PST130_00970	160	T	Y	0	0	0	0	0	0	0	1
PST130_00970	175	G	K	1	1	1	1	1	1	1	0
PST130_00970	178	T	Y	1	1	1	1	1	1	1	1
PST130_00970	180	A	R	1	1	1	1	1	0	1	1
PST130_00970	187	A	M	1	1	1	1	1	0	1	0
PST130_00970	222	C	Y	1	1	1	1	1	1	1	1
PST130_00970	297	T	Y	1	1	1	1	1	1	1	1
PST130_00970	345	G	R	1	1	1	1	1	1	1	0
PST130_00970	348	T	Y	1	1	1	1	1	1	1	1
PST130_00970	351	G	R	1	1	1	1	1	1	1	1
PST130_00970	390	G	R	1	1	1	1	1	1	1	1
PST130_00970	425	T	Y	0	1	0	1	0	0	0	0
PST130_00970	427	G	R	1	1	1	1	1	1	1	1
PST130_00970	462	C	Y	0	0	0	0	0	0	0	1
PST130_01016	1288	T	Y	0	1	0	1	0	1	0	0
PST130_01016	1320	C	Y	0	0	0	0	0	1	0	0
PST130_01016	1424	T	W	0	1	0	0	0	0	0	0
PST130_01016	1489	T	Y	0	1	0	0	0	0	0	0
PST130_01016	1811	T	Y	0	1	0	1	0	1	0	1
PST130_01178	58	T	Y	1	1	1	1	1	1	1	1
PST130_01178	64	T	Y	1	1	1	1	1	1	1	1
PST130_01178	97	A	R	0	0	0	1	0	0	0	0
PST130_01178	113	G	S,C	2	1	1	1	1	1	1	1
PST130_01178	138	T	Y	1	1	1	1	1	1	1	1
PST130_01178	146	C	Y	0	0	0	0	0	0	0	1
PST130_01178	176	C	S	1	1	1	1	1	1	1	0
PST130_01178	182	A	M	1	1	1	1	1	1	1	1
PST130_01178	212	A	R	1	1	1	1	1	1	1	1
PST130_01178	218	C	Y	1	1	1	1	1	1	1	1
PST130_01178	272	A	R	1	1	1	1	1	1	1	1
PST130_01178	288	T	Y	1	1	1	1	1	1	1	1
PST130_01178	308	C	Y	1	1	1	1	1	1	1	1
PST130_01178	337	C	M	1	1	1	1	1	1	1	1
PST130_01178	341	T	Y	0	1	0	1	0	1	0	1
PST130_01178	346	A	R	1	1	1	1	1	1	1	1
PST130_01178	359	T	W	1	1	1	1	1	1	1	1
PST130_01178	450	G	R	1	1	1	1	1	1	1	1
PST130_01178	474	C	Y	1	1	1	1	1	1	1	1
PST130_01178	494	G	R	1	1	1	1	1	1	1	1
PST130_01178	507	C	Y	1	1	1	1	1	1	1	1
PST130_01178	529	A	W	0	1	0	1	0	1	0	1
PST130_01178	538	A	R	0	0	0	1	0	0	0	0
PST130_01178	692	C	M	1	1	1	1	1	1	1	1
PST130_01178	800	T	W	1	1	1	1	1	1	1	1
PST130_01178	835	C	Y	1	1	1	1	1	1	1	1
PST130_01178	862	T	Y	0	0	0	1	0	0	0	0
PST130_01178	880	C	Y	1	1	1	1	1	1	1	1
PST130_01178	889	T	Y	0	0	0	0	0	0	0	1
PST130_01178	913	C	Y	0	1	0	0	0	1	0	0
PST130_01178	1117	T	Y	1	1	1	1	1	1	1	1
PST130_01178	1171	T	W	1	1	1	1	1	1	1	1
PST130_01178	1189	T	Y	1	1	1	1	1	1	1	1
PST130_01178	1231	C	Y	1	1	1	1	1	1	1	1
PST130_01178	1287	C	S,G	1	2	1	1	1	1	1	1
PST130_01178	1316	G	R	0	0	0	1	0	0	0	0
PST130_01178	1345	C	Y	1	1	1	1	1	1	1	1
PST130_01178	1404	T	Y	0	1	0	1	0	1	0	1
PST130_01178	1456	T	Y,C	2	1	1	1	1	1	1	1
PST130_01178	1534	G	R,A	1	2	1	1	1	1	1	1
PST130_01178	1597	A	R,G	2	2	1	1	1	1	1	1
PST130_01178	1617	G	S	0	0	0	1	0	0	0	0
PST130_01178	1634	G	K	0	0	0	1	0	0	0	0
PST130_01178	1636	C	Y	0	0	0	1	0	1	0	1
PST130_01178	1653	T	K,G	2	1	1	1	1	1	1	1
PST130_01178	1658	T	W,A	2	2	1	1	1	1	1	1
PST130_01178	1688	C	Y,T	2	2	1	1	1	1	1	1
PST130_01178	1850	G	R,A	2	1	1	1	1	1	1	1
PST130_01178	1871	T	Y,C	2	1	1	1	1	1	1	1
PST130_01207	519	T	K	0	0	0	0	0	1	0	1
PST130_01217	21	T	Y	1	1	1	1	1	1	1	1
PST130_01217	23	T	Y	1	0	1	1	1	0	1	1
PST130_01217	36	T	Y	1	0	0	0	0	1	0	0
PST130_01217	42	T	Y	1	1	1	1	1	1	1	1
PST130_01217	48	G	T,K	2	2	1	1	1	2	1	1
PST130_01217	59	C	Y	1	0	1	1	1	1	1	1
PST130_01217	63	A	R	1	1	1	1	1	1	1	1
PST130_01217	66	G	R	1	1	1	1	1	1	1	1
PST130_01217	91	G	R	1	1	1	1	1	1	1	1
PST130_01217	110	A	C,M	1	1	1	1	1	2	1	1
PST130_01217	160	A	R	1	1	1	1	1	0	1	1
PST130_01217	183	G	R	1	0	1	1	1	0	1	1
PST130_01217	208	G	R	1	1	1	1	1	1	1	1
PST130_01217	256	G	S	1	1	1	1	1	0	1	1
PST130_01217	261	T	Y	1	1	1	1	1	1	1	1
PST130_01217	295	A	R	1	1	0	1	0	1	0	0
PST130_01217	296	G	S	1	0	0	0	0	0	0	0
PST130_01217	318	C	Y	1	0	0	0	0	0	0	0
PST130_01217	321	C	Y	1	0	0	0	0	0	0	0
PST130_01217	376	G	R	1	0	0	0	0	1	0	0
PST130_01217	412	G	T,K	1	2	1	1	1	2	1	1
PST130_01217	448	C	Y	1	0	0	0	0	0	0	0
PST130_01217	450	A	M	1	0	0	0	0	0	0	0
PST130_01217	465	C	Y	1	0	0	0	0	0	0	0
PST130_01217	608	A	R	0	0	0	0	0	1	0	0
PST130_01217	854	G	R	0	1	0	0	0	0	0	0
PST130_01217	924	C	Y	0	1	0	0	0	0	0	0
PST130_01217	1246	G	R	0	1	0	0	0	0	0	0
PST130_01217	1369	C	Y	0	0	0	0	0	1	0	0
PST130_01350	10	G	R	0	1	0	0	0	1	0	0
PST130_01350	65	A	R	0	1	0	0	0	0	0	0
PST130_01350	173	T	G	1	1	1	1	1	1	1	1
PST130_01350	416	A	R	0	1	0	0	0	0	0	0
PST130_01350	475	G	A	1	1	1	1	1	1	1	1
PST130_01350	496	A	R	0	1	0	1	0	0	0	1
PST130_01350	677	A	R	0	1	0	0	0	0	0	0
PST130_01350	980	G	R	0	1	0	0	0	0	0	0
PST130_01350	1642	A	R	0	1	0	0	0	0	0	1
PST130_01567	62	C	Y	1	1	1	1	1	1	1	1
PST130_01567	84	C	Y	1	1	1	1	1	1	1	1
PST130_01567	92	C	Y	1	1	1	1	1	1	1	1
PST130_01567	139	T	Y	1	1	1	1	1	1	1	1
PST130_01567	140	C	Y	1	1	1	1	1	1	1	1
PST130_01567	141	C	Y	1	1	1	1	1	1	1	1
PST130_01567	178	A	W	0	1	0	1	0	1	0	1
PST130_01567	180	A	M	0	1	0	0	0	1	0	1
PST130_01567	197	G	K	0	1	0	1	0	1	0	1
PST130_01567	207	A	R	1	1	1	1	1	1	1	1
PST130_01567	213	T	Y	1	1	1	1	1	1	1	1
PST130_01567	241	A	R	1	1	1	1	1	1	1	1
PST130_01567	270	C	M	1	1	1	1	1	1	1	1
PST130_01567	277	C	Y	1	1	1	0	1	1	1	0
PST130_01567	291	G	S	1	1	1	1	1	1	1	1
PST130_01567	293	G	R	1	1	1	1	1	1	1	1
PST130_01567	305	C	M	1	1	1	1	1	1	1	1
PST130_01567	327	T	Y	1	1	1	1	1	1	1	1
PST130_01567	338	T	Y	0	0	0	1	0	1	0	1
PST130_01567	343	T	Y	0	1	0	0	0	0	0	0
PST130_01567	445	C	Y	1	1	1	1	1	1	1	1
PST130_01567	520	T	Y	1	1	1	1	1	1	1	1
PST130_01567	526	T	K	1	1	1	1	1	1	1	1
PST130_01567	585	G	R	1	0	1	0	1	0	1	0
PST130_01567	865	C	Y	0	1	0	1	0	1	0	1
PST130_01567	953	T	Y	1	1	1	1	1	1	1	1
PST130_01567	991	C	Y	1	1	1	1	1	1	1	1
PST130_01567	993	C	Y	1	1	1	0	1	1	1	1
PST130_01567	994	A	W	1	1	1	1	1	1	1	1
PST130_01567	1014	C	Y	1	1	1	1	1	1	1	1
PST130_01567	1038	T	W	1	1	1	1	1	1	1	1
PST130_01567	1111	C	Y	1	1	1	1	1	1	1	1
PST130_01567	1129	C	M	1	1	1	1	1	1	1	1
PST130_01567	1238	C	S	1	1	1	1	1	1	1	1
PST130_01567	1244	G	R	1	0	1	1	1	1	1	1
PST130_01567	1248	T	Y	1	1	1	1	1	1	1	1
PST130_01567	1250	A	R	1	1	1	1	1	1	1	1
PST130_01567	1258	A	R	1	1	1	0	1	1	1	1
PST130_01567	1267	G	K	1	1	1	0	1	1	1	1
PST130_01567	1268	A	R	1	1	1	0	1	1	1	1
PST130_01567	1272	A	W	1	1	1	1	1	1	1	1
PST130_01567	1276	G	R	1	1	1	1	1	1	1	1
PST130_01567	1346	T	Y	1	0	1	1	1	1	1	1
PST130_01567	1367	T	Y	1	1	1	1	1	1	1	1
PST130_01567	1373	C	Y	1	1	1	1	1	1	1	1
PST130_01567	1385	C	Y	1	1	1	1	1	1	1	1
PST130_01567	1389	C	S	1	1	1	1	1	1	1	1
PST130_01567	1436	C	S	1	1	1	1	1	1	1	1
PST130_01567	1445	T	Y	1	1	1	1	1	1	1	1
PST130_01567	1457	C	Y	0	1	0	0	0	1	0	1
PST130_01567	1460	T	W	1	0	1	1	1	1	1	0
PST130_01567	1465	C	Y	1	1	1	1	1	1	1	1
PST130_01567	1551	C	Y	1	1	1	1	1	1	1	1
PST130_01567	1593	C	Y	1	1	1	1	1	1	1	1
PST130_01567	1735	T	Y	1	0	1	0	1	1	1	1
PST130_01567	1841	C	Y	1	1	1	1	1	1	1	1
PST130_01567	1863	T	Y	1	1	1	0	1	1	1	1
PST130_01567	1865	A	R	1	1	1	1	1	1	1	1
PST130_01674	50	T	Y	1	1	1	1	1	1	1	1
PST130_01674	51	T	Y	1	1	1	1	1	1	1	1
PST130_01674	86	G	S	1	1	1	1	1	1	1	1
PST130_01674	105	G	K	1	1	1	1	1	1	1	1
PST130_01674	166	C	Y	1	1	1	1	1	1	1	1
PST130_01674	168	T	K	1	1	1	1	1	1	1	1
PST130_01674	173	T	Y	1	1	1	1	1	1	1	1
PST130_01674	180	G	R	1	1	1	1	1	1	1	1
PST130_01674	433	G	R	0	1	0	1	0	0	0	0
PST130_01674	661	G	R	0	0	0	0	0	0	0	1
PST130_01674	665	G	R	0	1	0	1	0	1	0	1
PST130_01674	666	T	Y	0	1	0	1	0	1	0	1
PST130_01674	672	C	S	0	1	0	1	0	0	0	1
PST130_01674	676	C	M	0	0	0	0	0	0	0	1
PST130_01674	684	G	R	0	1	0	1	0	0	0	0
PST130_01674	700	T	K	0	0	0	1	0	0	0	1
PST130_01674	712	T	Y	0	0	0	1	0	0	0	1
PST130_01674	713	T	W	0	0	0	1	0	0	0	0
PST130_01674	718	T	W	0	0	0	1	0	1	0	1
PST130_01674	736	T	Y	1	1	1	1	1	1	1	1
PST130_01674	748	A	R	1	1	1	1	1	1	1	1
PST130_01674	772	T	W	1	1	1	1	1	1	1	1
PST130_01674	802	T	Y	1	1	1	1	1	1	1	1
PST130_01674	813	C	S	1	1	1	1	1	1	1	1
PST130_01674	816	A	R	1	1	1	1	1	1	1	1
PST130_01674	852	T	W	0	1	0	1	0	0	0	1
PST130_01674	865	T	Y	1	0	1	1	1	0	1	1
PST130_01674	867	T	W	1	1	1	1	1	1	1	1
PST130_01674	874	A	R	1	1	1	1	1	1	1	1
PST130_01674	875	G	K	1	0	1	1	1	1	1	1
PST130_01674	900	C	M	0	0	0	1	0	1	0	1
PST130_01674	901	A	W	0	0	0	1	0	1	0	1
PST130_01674	915	C	M	1	1	1	1	1	1	1	1
PST130_01674	930	A	R	1	1	1	1	1	1	1	1
PST130_01674	948	T	Y	1	1	1	1	1	1	1	1
PST130_01674	990	G	R	1	1	1	1	1	1	1	1
PST130_01674	996	A	M	1	0	1	1	1	1	1	1
PST130_01674	1028	A	R	1	1	1	1	1	1	1	1
PST130_01674	1048	A	R	1	1	1	1	1	1	1	1
PST130_01674	1062	T	K	1	1	1	1	1	1	1	1
PST130_01674	1080	T	Y	1	1	1	1	1	1	1	1
PST130_01674	1136	T	W	1	1	1	1	1	1	1	1
PST130_01674	1140	A	R	1	1	1	1	1	1	1	1
PST130_01674	1184	T	Y	1	1	1	1	1	1	1	1
PST130_01674	1355	C	Y	1	1	1	1	1	1	1	1
PST130_01674	1370	G	R	1	1	1	1	1	1	1	1
PST130_01674	1384	C	Y	1	1	1	1	1	1	1	1
PST130_01674	1445	C	Y	1	1	1	1	1	1	1	1
PST130_01674	1454	G	R	1	1	1	1	1	1	1	1
PST130_01674	1466	A	R	1	1	1	1	1	1	1	1
PST130_01674	1508	T	Y	1	1	1	1	1	1	1	1
PST130_01674	1511	G	R	1	1	1	1	1	1	1	1
PST130_01816	308	G	R	0	1	0	1	0	1	0	1
PST130_01816	590	T	K	0	0	0	0	0	0	0	1
PST130_01816	1308	T	Y	0	1	0	1	0	1	0	1
PST130_01816	1493	T	Y	0	0	0	1	0	1	0	0
PST130_01816	1577	G	R	1	1	1	1	1	1	1	1
PST130_02041	292	C	A	1	1	1	1	1	1	1	1
PST130_02041	321	G	A	1	1	1	1	1	1	1	1
PST130_02041	371	C	G	1	0	1	0	1	0	1	0
PST130_02041	375	T	G	1	1	1	1	1	1	1	1
PST130_02041	388	C	T	1	1	1	1	1	1	1	1
PST130_02041	393	C	T	1	1	1	1	1	1	1	1
PST130_02041	441	C	T	1	1	1	1	1	1	1	1
PST130_02041	450	A	T	1	1	1	1	1	1	1	1
PST130_02041	495	G	C	1	1	1	1	1	1	1	1
PST130_02041	504	C	T	1	1	1	1	1	1	1	1
PST130_02041	507	G	A	1	1	1	1	1	1	1	1
PST130_02041	549	T	C	1	1	1	1	1	1	1	1
PST130_02041	776	G	T	1	1	1	1	1	1	1	1
PST130_02041	807	A	G	1	1	1	1	1	1	1	1
PST130_02041	834	C	T	1	1	1	1	1	1	1	1
PST130_02041	868	T	C	1	1	1	1	1	1	1	1
PST130_02041	963	A	G	1	1	1	1	1	1	1	1
PST130_02041	990	T	C,Y	1	1	1	1	1	2	1	2
PST130_02041	991	C	T	1	1	1	1	1	1	1	1
PST130_02041	1057	A	G	1	1	1	1	1	1	1	1
PST130_02219	190	T	Y	1	1	1	1	1	1	1	1
PST130_02219	262	T	Y	1	1	1	1	1	1	1	1
PST130_02219	271	C	Y	1	1	1	1	1	1	1	1
PST130_02219	299	G	K	0	1	0	1	0	1	0	1
PST130_02219	300	T	Y	0	1	0	1	0	1	0	1
PST130_02219	313	G	K	0	1	1	1	1	1	1	1
PST130_02219	338	T	Y	1	1	1	1	1	1	1	1
PST130_02219	380	C	Y	1	1	1	1	1	1	1	1
PST130_02219	381	C	Y	1	1	1	1	1	1	1	1
PST130_02219	389	T	W	1	1	1	1	1	1	1	1
PST130_02219	478	C	T,Y	1	2	1	2	1	2	1	2
PST130_02219	479	T	Y	0	1	0	1	0	0	0	0
PST130_02219	484	C	Y	1	1	1	1	1	1	1	1
PST130_02219	494	A	R	1	1	1	1	1	1	1	1
PST130_02219	515	C	Y	1	1	1	1	1	1	1	1
PST130_02219	534	C	Y	1	1	1	1	1	1	1	1
PST130_02219	554	C	M	1	1	1	1	1	1	1	1
PST130_02219	559	C	M	1	1	1	1	1	1	1	1
PST130_02219	650	C	M	1	1	1	1	1	1	1	1
PST130_02219	735	T	Y	0	1	0	1	0	1	0	1
PST130_02219	752	C	Y	1	1	1	1	1	1	1	1
PST130_02219	758	A	M	1	1	1	1	1	1	1	1
PST130_02219	777	A	M	1	1	1	1	1	1	1	1
PST130_02219	779	C	M	1	1	1	1	1	1	1	1
PST130_02219	794	G	S	1	1	1	1	1	1	1	1
PST130_02219	818	C	Y	1	1	1	1	1	1	1	1
PST130_02219	821	C	M	1	1	1	1	1	1	1	1
PST130_02219	860	C	Y	1	1	1	1	1	1	1	1
PST130_02219	968	C	Y	1	1	1	1	1	1	1	1
PST130_02219	1058	T	C	1	1	1	1	1	1	1	1
PST130_02219	1082	T	C	1	1	1	1	1	1	1	1
PST130_02219	1121	T	Y	1	1	1	1	1	1	1	1
PST130_02219	1148	T	Y	1	1	1	1	1	1	1	1
PST130_02219	1169	C	S	1	1	1	1	1	1	1	1
PST130_02219	1172	G	R	1	1	1	1	1	1	1	1
PST130_02219	1217	C	Y	1	1	1	1	1	1	1	1
PST130_02219	1244	A	W	1	1	1	1	1	1	1	1
PST130_02219	1283	T	Y	1	1	1	1	1	1	1	1
PST130_02219	1325	A	R	1	1	1	1	1	1	1	1
PST130_02219	1346	T	Y	1	1	1	1	1	1	1	1
PST130_02219	1358	A	W	1	1	1	1	1	1	1	1
PST130_02219	1385	T	K	1	1	1	1	1	1	1	1
PST130_02219	1388	C	Y	1	1	1	1	1	1	1	1
PST130_02219	1409	T	Y	1	1	1	1	1	1	1	1
PST130_02219	1412	C	Y	1	1	1	1	1	1	1	1
PST130_02219	1418	A	W	1	1	1	1	1	1	1	1
PST130_02219	1421	C	Y	1	1	1	1	1	1	1	1
PST130_02219	1439	A	R	1	1	1	1	1	1	1	1
PST130_02219	1442	C	Y	1	1	1	1	1	1	1	1
PST130_02219	1445	A	M	1	1	1	1	1	1	1	1
PST130_02219	1461	A	R	1	1	1	1	1	1	1	1
PST130_02219	1481	C	Y	1	1	1	1	1	1	1	1
PST130_02219	1484	G	K	1	1	1	0	1	1	1	1
PST130_02219	1520	T	K	1	1	1	1	1	1	1	1
PST130_02219	1538	C	Y	1	1	1	1	1	1	1	1
PST130_02219	1583	T	Y	1	1	1	1	1	1	1	1
PST130_02257	43	T	Y	1	1	1	1	1	1	1	1
PST130_02257	103	T	Y	1	1	1	1	1	1	1	1
PST130_02257	108	A	R	1	1	1	1	1	1	1	1
PST130_02257	139	T	K	1	1	1	1	1	1	1	1
PST130_02257	187	A	M	1	1	1	1	1	1	1	1
PST130_02257	202	A	R	1	1	1	1	1	1	1	1
PST130_02257	235	C	Y	1	1	1	1	1	1	1	1
PST130_02257	304	A	M	1	1	1	1	1	1	1	1
PST130_02257	306	G	R	1	0	1	1	1	1	1	1
PST130_02257	315	A	R	1	1	1	1	1	1	1	1
PST130_02257	321	G	S	1	1	1	1	1	1	1	1
PST130_02257	323	C	M	1	0	1	0	1	0	1	0
PST130_02257	349	A	R	0	1	0	1	0	1	0	1
PST130_02257	351	T	K	0	1	0	1	0	1	0	1
PST130_02257	372	T	W	1	0	1	1	0	1	0	1
PST130_02257	375	G	R	1	1	1	1	0	1	0	1
PST130_02257	394	G	R	1	1	1	1	1	1	1	1
PST130_02257	400	G	K	1	1	1	1	1	1	1	1
PST130_02257	450	G	R	1	1	1	1	1	1	1	1
PST130_02257	456	C	Y	1	1	1	1	1	1	1	1
PST130_02257	479	A	W	0	0	0	1	0	1	1	0
PST130_02257	480	T	Y	1	1	0	1	1	1	1	1
PST130_02257	483	C	Y	1	1	0	1	0	1	1	1
PST130_02257	510	C	S	1	1	1	1	1	1	1	1
PST130_02257	543	C	Y	1	1	1	1	1	1	1	1
PST130_02257	638	G	R	1	1	1	1	1	1	1	1
PST130_02257	663	C	Y	1	0	1	0	1	0	1	0
PST130_02257	667	A	M	1	0	1	1	1	1	1	0
PST130_02257	677	G	R	1	1	1	1	1	1	1	1
PST130_02257	684	C	Y	1	1	1	1	1	1	1	1
PST130_02257	739	C	Y	1	1	1	1	1	1	1	1
PST130_02257	751	C	Y	1	1	1	1	1	1	1	1
PST130_02257	754	T	W	1	1	1	1	1	1	1	1
PST130_02257	771	A	M	1	1	1	1	1	1	1	1
PST130_02257	938	G	S	1	0	1	1	1	1	1	1
PST130_02257	939	A	R	1	0	1	1	1	1	1	1
PST130_02257	999	T	Y	1	1	1	1	1	1	1	1
PST130_02257	1061	C	M	1	1	1	1	1	1	1	1
PST130_02257	1070	A	R	1	1	1	1	1	1	1	1
PST130_02257	1079	A	R	1	1	1	1	1	1	1	1
PST130_02257	1119	A	W	1	1	1	1	1	1	1	1
PST130_02257	1208	T	Y	1	1	1	1	1	1	1	1
PST130_02257	1211	T	Y	1	1	1	1	1	1	1	1
PST130_02257	1214	G	R	1	1	1	1	1	1	1	1
PST130_02257	1224	G	R	1	1	1	1	1	1	1	1
PST130_02257	1235	C	Y	1	1	1	1	1	1	1	1
PST130_02257	1238	A	R	1	1	1	1	1	1	1	1
PST130_02257	1295	C	Y	1	1	1	1	1	1	1	1
PST130_02257	1298	G	R	1	1	1	1	1	1	1	1
PST130_02257	1326	C	Y	1	1	1	1	1	1	1	1
PST130_02257	1335	A	R	1	1	1	1	1	1	1	1
PST130_02257	1397	T	Y	1	1	1	1	1	1	1	1
PST130_02257	1409	A	W	1	1	1	1	1	1	1	1
PST130_02257	1448	C	Y	1	1	1	1	1	1	1	1
PST130_02257	1457	A	R	1	1	1	1	1	1	1	1
PST130_02257	1479	C	Y	0	1	0	1	0	1	0	1
PST130_02257	1482	A	R	0	1	0	1	0	1	0	1
PST130_02257	1485	T	W	0	1	0	1	0	1	0	1
PST130_02257	1489	A	R	0	1	0	1	0	1	0	1
PST130_02257	1493	T	K	0	0	0	1	0	1	0	0
PST130_02257	1495	G	K	0	0	0	1	0	0	0	0
PST130_02257	1515	T	K	1	1	1	1	1	0	1	1
PST130_02257	1522	A	R	1	1	1	1	1	1	1	1
PST130_02257	1590	C	S	1	1	1	1	1	1	1	1
PST130_02257	1653	T	Y	1	1	1	1	1	1	1	1
PST130_02257	1693	G	K	1	1	1	1	1	1	1	1
PST130_02257	1701	C	Y	1	1	1	1	1	1	1	1
PST130_02257	1707	A	R	1	1	1	1	1	1	1	1
PST130_02257	1716	A	W	1	1	1	1	1	1	1	1
PST130_02257	1777	G	S	1	1	1	1	1	1	1	1
PST130_02257	1792	C	Y	1	1	1	1	1	1	1	1
PST130_02257	1819	G	R	1	1	1	1	1	1	1	1
PST130_02257	1840	G	K	1	1	1	1	1	1	1	1
PST130_02257	1871	T	W	0	1	0	1	0	1	0	1
PST130_02257	1875	T	K	0	1	0	0	0	1	0	0
PST130_02257	1883	T	Y	1	1	1	1	1	1	1	1
PST130_02257	1930	C	M	0	1	0	0	0	0	0	0
PST130_02262	212	C	S	1	1	1	1	1	1	1	1
PST130_02262	441	C	Y	1	1	1	1	1	1	1	1
PST130_02262	444	C	Y	1	1	1	1	1	1	1	1
PST130_02262	446	G	R	1	1	1	1	1	1	1	1
PST130_02262	471	T	Y	1	1	1	1	1	1	1	1
PST130_02262	473	A	R	1	1	1	1	1	1	1	1
PST130_02262	488	C	Y	1	1	1	1	1	1	1	1
PST130_02262	524	C	Y	1	1	1	1	1	1	1	1
PST130_02262	554	T	Y	1	1	1	1	1	1	1	1
PST130_02262	1072	T	K	1	1	1	1	1	1	1	1
PST130_02308	12	G	R	1	1	1	1	1	1	1	1
PST130_02308	20	A	M	1	1	1	1	1	1	1	1
PST130_02308	140	C	Y	1	1	1	1	1	0	1	1
PST130_02308	164	T	Y	1	1	1	1	1	0	1	1
PST130_02308	183	C	Y	1	1	1	1	1	0	1	1
PST130_02308	203	T	Y	1	1	1	1	1	1	1	1
PST130_02308	230	C	Y	1	1	1	1	1	0	1	0
PST130_02308	231	T	Y	1	1	1	1	1	0	1	1
PST130_02308	311	C	Y	1	1	1	1	1	1	1	1
PST130_02308	376	G	R	1	0	1	0	1	0	1	0
PST130_02308	385	C	Y	1	1	1	1	1	1	1	1
PST130_02308	391	T	W	1	1	1	1	1	1	1	1
PST130_02308	403	G	K	1	0	1	1	1	1	1	1
PST130_02308	409	A	R	1	1	1	1	1	1	1	1
PST130_02308	457	A	R	1	1	1	1	1	1	1	1
PST130_02308	463	C	M	1	1	1	1	1	0	1	1
PST130_02308	466	G	R	1	1	1	1	1	1	1	1
PST130_02308	535	T	Y	1	1	1	1	1	1	1	1
PST130_02308	563	T	W	1	1	1	1	1	1	1	1
PST130_02308	615	C	M	1	1	1	1	1	1	1	1
PST130_02308	647	G	R	0	1	0	0	0	0	0	0
PST130_02308	653	C	S	1	1	1	1	1	1	1	1
PST130_02308	709	T	Y	1	1	1	1	1	1	1	1
PST130_02308	712	T	Y	1	1	1	1	1	1	1	1
PST130_02308	724	T	K	1	1	1	1	1	0	1	1
PST130_02308	725	G	R	1	1	1	1	1	1	1	1
PST130_02308	735	A	R	1	1	1	1	1	1	1	1
PST130_02308	741	T	K	0	1	0	1	0	0	0	1
PST130_02308	742	A	R	0	1	0	1	0	1	0	1
PST130_02308	745	T	Y	0	1	0	1	0	1	0	1
PST130_02308	751	C	Y	0	1	0	1	0	1	0	1
PST130_02308	754	C	Y	0	1	0	1	0	1	0	1
PST130_02308	763	C	Y	1	1	1	1	1	0	1	1
PST130_02308	773	A	M	1	1	1	1	1	1	1	1
PST130_02308	806	G	R	1	1	1	1	1	1	1	1
PST130_02308	824	G	K	1	1	1	1	1	1	1	1
PST130_02308	857	G	R	1	0	1	1	1	1	1	1
PST130_02308	860	T	Y	1	0	1	1	1	1	1	1
PST130_02308	863	G	R	1	1	1	0	1	1	1	1
PST130_02308	878	G	S	1	1	1	1	1	1	1	1
PST130_02308	950	G	R	1	1	1	1	1	1	1	1
PST130_02308	951	A	W	1	1	1	1	1	1	1	1
PST130_02308	1019	C	Y	1	1	1	1	1	1	1	1
PST130_02308	1022	G	S	1	1	1	1	1	1	1	1
PST130_02308	1038	G	K	1	1	1	1	1	1	1	1
PST130_02308	1074	C	Y	1	1	1	1	1	1	1	0
PST130_02308	1075	A	R	1	0	1	1	1	0	1	0
PST130_02308	1076	A	R	1	1	1	1	1	1	1	1
PST130_02308	1078	C	Y	1	0	1	1	1	0	1	1
PST130_02308	1113	G	R	1	1	1	1	1	1	1	1
PST130_02308	1115	G	K	1	1	1	1	1	1	1	1
PST130_02308	1221	A	W	1	1	1	1	1	1	1	1
PST130_02308	1246	A	R	1	1	1	1	1	1	1	1
PST130_02308	1248	T	Y	1	1	1	1	1	1	1	1
PST130_02308	1255	A	R	1	1	1	1	1	1	1	1
PST130_02308	1269	T	Y	1	1	1	1	1	1	1	1
PST130_02470	1357	T	Y	0	1	0	0	0	1	0	0
PST130_02598	297	A	R	0	1	0	0	0	0	0	0
PST130_02598	341	C	Y	0	1	0	0	0	0	0	0
PST130_02598	466	G	R	0	1	0	0	0	0	0	0
PST130_02598	527	T	K	0	1	0	0	0	0	0	0
PST130_02598	792	C	Y	0	1	0	0	0	0	0	1
PST130_02598	973	C	Y	0	1	0	1	0	1	0	1
PST130_02598	1647	G	K	0	0	0	1	0	1	0	0
PST130_02598	1648	G	K	0	0	0	0	0	1	0	0
PST130_02950	35	A	R	1	1	1	0	0	0	1	0
PST130_02950	227	T	Y	1	1	0	0	0	0	0	1
PST130_02950	230	T	Y	1	1	0	0	0	0	0	0
PST130_02950	232	G	R	1	1	0	0	0	0	0	0
PST130_02950	265	G	R	1	1	1	0	0	0	1	0
PST130_02950	442	A	R	0	0	0	0	0	0	0	1
PST130_02950	450	A	R	1	1	0	1	0	0	1	1
PST130_02950	588	A	R	1	1	0	1	0	1	1	1
PST130_02950	600	T	Y	1	0	0	0	0	0	1	0
PST130_02950	752	A	R	1	1	1	1	0	0	1	1
PST130_02950	759	G	R	1	1	1	0	0	0	1	0
PST130_02950	771	G	K	1	1	1	0	0	0	1	0
PST130_02950	784	T	Y	1	1	1	1	0	0	1	1
PST130_02950	819	C	S	1	1	0	0	0	0	1	0
PST130_02950	885	T	Y	1	1	0	1	0	1	1	1
PST130_02950	888	T	Y	1	1	0	1	0	0	1	1
PST130_02950	947	G	R	1	0	0	0	0	0	1	0
PST130_02950	999	T	Y	1	1	0	0	0	0	1	1
PST130_02950	1038	C	Y	1	1	0	0	0	0	1	1
PST130_02950	1071	T	K	1	1	0	0	0	0	1	0
PST130_03172	39	A	M	1	1	1	0	1	1	1	1
PST130_03172	41	C	Y	1	1	1	0	1	1	1	1
PST130_03172	46	G	R	1	1	1	1	1	1	1	1
PST130_03172	69	G	R	1	1	1	1	1	1	1	1
PST130_03172	78	T	Y	1	1	1	0	1	1	1	0
PST130_03172	79	C	M	1	1	1	0	1	1	1	0
PST130_03172	80	A	W	1	1	1	0	1	1	1	0
PST130_03172	93	T	K	1	1	1	1	1	1	1	1
PST130_03172	96	C	M	1	1	1	1	1	1	1	1
PST130_03172	130	C	Y	1	1	1	1	1	1	1	1
PST130_03172	147	A	R	1	1	1	1	1	1	1	1
PST130_03172	165	C	Y	1	1	1	1	1	1	1	1
PST130_03172	168	C	Y	1	1	1	1	1	1	1	1
PST130_03172	173	A	W	1	1	1	1	1	1	1	1
PST130_03172	185	A	R	1	1	1	1	1	1	1	1
PST130_03172	197	A	M	1	1	1	1	1	1	1	1
PST130_03172	219	A	R	1	1	1	1	1	1	1	0
PST130_03172	222	G	R	1	1	1	1	1	1	1	1
PST130_03172	226	T	Y	1	1	1	1	1	1	1	1
PST130_03172	228	G	K	1	1	1	1	1	1	1	1
PST130_03172	243	C	M	1	1	1	1	1	1	1	1
PST130_03172	270	A	M	1	1	1	1	1	1	1	1
PST130_03172	271	C	M	1	1	1	0	1	1	1	0
PST130_03172	291	A	M	1	1	1	1	1	1	1	1
PST130_03172	312	C	M	1	1	1	1	1	1	1	1
PST130_03172	313	C	S	1	1	1	1	1	1	1	1
PST130_03172	318	C	S	1	1	1	1	1	1	1	1
PST130_03172	327	G	K	1	1	1	1	1	1	1	1
PST130_03172	330	G	S	1	1	1	1	1	1	1	1
PST130_03172	331	G	S	1	1	1	1	1	1	1	1
PST130_03172	342	G	K	1	1	1	1	1	1	1	1
PST130_03172	360	G	R	1	1	1	1	1	1	1	1
PST130_03172	384	T	Y	1	1	1	1	1	1	1	1
PST130_03172	397	C	Y	1	1	1	1	1	1	1	1
PST130_03172	405	T	Y	1	1	1	1	1	1	1	1
PST130_03172	426	C	M	1	1	1	1	1	1	1	1
PST130_03172	450	C	M	1	1	1	1	1	1	1	1
PST130_03172	474	G	R	1	0	1	0	1	0	1	0
PST130_03172	477	A	R	1	1	1	1	1	1	1	1
PST130_03172	489	T	W	1	1	1	1	1	1	1	1
PST130_03172	502	C	Y	1	1	1	1	1	1	1	1
PST130_03172	504	G	R	1	1	1	1	1	1	1	1
PST130_03172	516	A	R	1	1	1	1	1	1	1	1
PST130_03172	519	C	Y	1	1	1	1	1	1	1	1
PST130_03172	561	T	Y	1	1	1	1	1	1	1	1
PST130_03172	855	C	Y	1	1	1	1	1	1	1	1
PST130_03172	861	A	M	1	1	1	1	1	1	1	1
PST130_03172	879	T	Y	1	1	1	1	1	1	1	1
PST130_03172	984	C	Y	1	1	1	1	1	1	1	1
PST130_03172	990	C	S	1	1	1	1	1	1	1	1
PST130_03172	1043	C	Y	1	1	1	1	1	1	1	1
PST130_03172	1049	T	K	1	1	1	1	1	1	1	1
PST130_03172	1087	C	Y	0	1	0	1	0	1	0	1
PST130_03172	1114	T	W	0	1	0	1	0	1	0	1
PST130_03172	1116	T	Y	0	1	0	1	0	1	0	1
PST130_03172	1228	T	Y	0	0	0	0	0	1	0	0
PST130_03172	1258	G	R	0	1	0	0	0	1	0	1
PST130_03172	1273	A	W	0	1	0	0	0	0	0	0
PST130_03172	1276	A	W	0	1	0	0	0	1	0	1
PST130_03172	1288	A	R	1	0	1	0	1	0	1	0
PST130_03172	1293	G	S	1	1	1	0	1	1	1	1
PST130_03297	347	A	R	0	1	0	0	0	0	0	0
PST130_03297	491	A	M	1	0	0	0	0	0	0	0
PST130_03297	536	C	T	1	1	1	1	1	1	1	1
PST130_03297	542	T	Y	1	1	0	0	0	0	0	0
PST130_03297	568	C	Y	0	1	0	0	0	1	0	0
PST130_03297	606	A	R	0	0	0	0	0	1	0	0
PST130_03297	635	C	Y	1	1	0	0	0	0	0	0
PST130_03297	662	A	R	0	0	0	1	0	0	0	0
PST130_03297	786	A	W	1	0	0	0	0	0	0	0
PST130_03297	787	C	Y	1	0	0	0	0	0	0	0
PST130_03297	879	A	T	1	1	1	1	1	1	1	1
PST130_03297	888	A	T	1	1	1	1	1	1	1	1
PST130_03297	919	C	T,Y	2	2	1	1	1	1	1	1
PST130_03297	1011	C	Y	1	1	0	0	0	0	0	0
PST130_03297	1021	A	R	1	1	0	0	0	0	0	0
PST130_03297	1043	T	Y	1	0	0	0	0	0	0	0
PST130_03297	1077	T	K	1	0	0	0	0	0	0	0
PST130_03297	1098	C	Y	1	0	0	0	0	0	0	0
PST130_03297	1188	A	M	0	1	0	1	0	0	0	1
PST130_03297	1305	A	M	1	0	0	0	0	0	0	0
PST130_03297	1311	G	R	1	0	0	0	0	0	0	0
PST130_03297	1342	C	Y	1	0	0	0	0	0	0	0
PST130_03297	1413	C	T	1	1	1	1	1	1	1	1
PST130_03297	1440	C	T	1	1	1	1	1	1	1	1
PST130_03297	1462	T	Y	0	0	0	1	0	0	0	0
PST130_03297	1569	G	K	1	0	0	0	0	0	0	0
PST130_03297	1575	T	W	1	0	0	0	0	0	0	0
PST130_03297	1581	G	S	1	0	0	0	0	0	0	0
PST130_03297	1611	T	Y	1	0	0	0	0	0	0	0
PST130_03297	1614	C	Y	1	0	0	0	0	0	0	0
PST130_03309	103	T	W	0	0	0	1	0	0	0	1
PST130_03309	113	A	M	0	0	0	0	0	0	0	1
PST130_03309	114	A	W	0	1	0	1	0	0	0	1
PST130_03309	123	T	Y	0	1	0	1	0	1	0	1
PST130_03309	136	A	R	0	0	0	0	0	0	0	1
PST130_03309	139	G	R	0	1	0	1	0	0	0	1
PST130_03309	195	C	Y	1	1	1	1	1	1	1	1
PST130_03309	204	T	Y	1	1	1	1	1	1	1	1
PST130_03309	297	A	M	1	1	1	1	1	1	1	1
PST130_03309	339	T	Y	1	1	1	1	1	1	1	1
PST130_03309	342	G	R	1	0	1	0	1	0	1	0
PST130_03309	402	G	R	1	1	1	1	1	1	1	1
PST130_03309	447	G	K	1	1	1	1	1	1	1	1
PST130_03309	468	T	Y	1	1	1	1	1	0	1	1
PST130_03309	483	G	K	1	1	1	1	1	1	1	1
PST130_03309	486	T	K	1	1	1	1	1	1	1	1
PST130_03309	590	T	K	0	1	0	1	0	1	0	1
PST130_03309	599	G	K	0	1	0	1	0	0	0	0
PST130_03309	616	C	Y	1	1	1	1	1	1	1	1
PST130_03309	745	T	Y	0	0	0	0	0	1	0	0
PST130_03309	891	C	M	1	1	1	1	1	1	1	1
PST130_03309	901	T	Y	0	0	0	0	0	1	0	0
PST130_03309	927	G	K	1	1	1	1	1	1	1	1
PST130_03309	930	G	S	1	1	1	1	1	1	1	1
PST130_03309	948	G	R	1	1	1	1	1	1	1	1
PST130_03309	951	T	W	1	1	1	1	1	1	1	1
PST130_03309	952	A	W	1	1	1	1	1	1	1	1
PST130_03309	957	T	Y	1	1	1	1	1	1	1	1
PST130_03309	972	G	K	1	1	1	1	1	1	1	1
PST130_03309	982	T	Y	1	1	1	1	1	1	1	1
PST130_03309	1005	A	R	0	1	0	0	0	0	0	1
PST130_03309	1008	C	Y	1	1	1	1	1	0	1	1
PST130_03309	1032	G	K	1	1	1	1	1	1	1	1
PST130_03309	1038	T	W	1	1	1	1	1	0	1	1
PST130_03651	128	C	Y	1	1	1	1	1	1	1	1
PST130_03651	161	G	S	1	1	1	1	1	1	1	1
PST130_03651	219	A	R	1	1	1	1	1	1	1	1
PST130_03651	267	T	W	1	1	1	1	1	1	1	1
PST130_03651	275	C	Y	1	1	1	1	1	1	1	1
PST130_03651	288	G	R	1	1	1	1	1	1	1	1
PST130_03651	308	C	M	1	1	1	1	1	1	1	1
PST130_03651	317	G	R	1	1	1	1	1	1	1	1
PST130_03651	323	A	R	1	1	1	1	1	1	1	1
PST130_03651	332	T	Y	1	1	1	1	1	1	1	1
PST130_03651	366	A	R	0	1	0	1	0	1	0	1
PST130_03651	768	T	Y	1	1	1	1	1	1	1	1
PST130_03651	771	T	Y	1	1	1	1	1	1	1	1
PST130_03651	777	T	Y	1	1	1	1	1	1	1	1
PST130_03651	802	C	Y	1	1	1	1	1	1	1	1
PST130_03651	803	T	Y	1	1	1	1	1	1	1	1
PST130_03651	816	T	Y	1	1	1	1	1	1	1	1
PST130_03651	849	G	S	1	1	1	1	1	1	1	1
PST130_03651	887	G	R	1	1	1	1	1	1	1	1
PST130_03651	900	C	Y	1	1	1	1	1	1	1	1
PST130_03651	930	C	M	1	1	1	1	1	1	1	1
PST130_03651	957	G	S	1	1	1	1	1	1	1	1
PST130_03651	973	C	M	1	0	1	0	1	0	1	0
PST130_03651	974	T	W	1	0	1	0	1	0	1	0
PST130_03651	975	C	S	1	0	1	0	1	0	1	0
PST130_03651	1026	T	K	1	1	1	1	1	1	1	1
PST130_03686	69	C	Y	1	1	1	1	1	1	1	1
PST130_03686	81	T	K	1	1	1	1	1	1	1	1
PST130_03686	108	A	R	1	1	1	1	1	1	1	1
PST130_03686	149	T	W	1	1	1	1	1	1	1	1
PST130_03686	160	G	K	1	0	1	0	1	0	1	0
PST130_03686	161	C	Y	0	1	0	1	0	1	0	1
PST130_03686	295	T	Y	1	1	1	1	1	1	1	1
PST130_03686	343	C	M	1	1	1	1	1	1	1	1
PST130_03686	382	T	Y	1	1	1	1	1	1	1	1
PST130_03686	427	T	Y	1	1	1	1	1	1	1	1
PST130_03686	457	C	Y	1	1	1	1	1	1	1	1
PST130_03686	553	G	R	1	1	1	1	1	1	1	1
PST130_03686	559	A	R	1	1	1	1	1	1	1	1
PST130_03686	592	T	Y	0	0	0	1	0	0	0	0
PST130_03686	593	A	R	0	1	0	1	0	1	0	0
PST130_03686	685	C	Y	1	1	1	1	1	1	1	1
PST130_03686	694	T	Y	1	1	1	1	1	1	1	1
PST130_03686	817	T	Y	1	1	1	1	1	1	1	1
PST130_03686	829	G	R	1	1	1	1	1	1	1	0
PST130_03686	841	C	Y	1	1	1	1	1	1	1	1
PST130_03686	880	T	Y	1	1	1	1	1	1	1	1
PST130_03686	883	C	S	1	1	1	1	1	1	1	1
PST130_03686	947	A	W	1	1	1	1	1	1	1	1
PST130_03686	982	G	R	1	0	1	1	1	1	1	0
PST130_03686	1032	T	Y	1	1	1	1	1	1	1	1
PST130_03686	1534	T	Y	0	1	0	1	0	0	0	1
PST130_03710	1001	T	Y	0	1	0	0	0	0	0	0
PST130_03710	1202	T	Y	0	1	0	0	0	0	0	0
PST130_03710	1279	A	G	1	1	1	1	1	1	1	1
PST130_03716	72	T	Y	1	0	1	0	1	0	1	0
PST130_03716	74	A	M	0	1	0	0	0	0	0	0
PST130_03716	75	A	M	0	1	0	0	0	0	0	0
PST130_03716	299	A	R	0	1	0	0	0	0	0	0
PST130_03716	407	G	R	0	0	0	1	0	0	0	0
PST130_03716	448	A	R	0	0	0	1	0	0	0	0
PST130_03716	977	G	R	1	1	1	1	1	1	1	1
PST130_03716	993	G	K	0	1	0	0	0	0	0	0
PST130_03716	1026	T	Y	0	0	0	0	0	0	0	1
PST130_03716	1464	C	A	1	1	1	1	1	1	1	1
PST130_03716	1600	G	R	0	0	0	0	0	1	0	1
PST130_03716	1659	A	R	1	1	1	1	1	1	1	1
PST130_04004	132	C	Y	1	1	1	1	1	1	1	1
PST130_04004	364	T	K	0	1	0	1	0	1	0	1
PST130_04004	477	C	Y	1	1	1	1	1	1	1	1
PST130_04004	486	T	Y	1	1	1	1	1	1	1	1
PST130_04004	516	C	Y	1	1	1	1	1	1	1	1
PST130_04004	633	C	Y	1	1	1	1	1	1	1	1
PST130_04004	702	T	Y	1	1	1	1	1	1	1	1
PST130_04004	840	T	Y	1	1	1	1	1	1	1	1
PST130_04004	882	T	Y	1	0	1	0	1	0	1	0
PST130_04004	897	A	R	1	1	1	1	1	1	1	1
PST130_04004	909	T	Y	1	1	1	1	1	1	1	1
PST130_04004	935	G	S	1	1	1	1	1	1	1	1
PST130_04004	956	C	Y	1	1	1	1	1	1	1	1
PST130_04004	1045	C	M	1	1	1	1	1	1	1	1
PST130_04004	1069	G	R	1	1	1	1	1	1	1	1
PST130_04004	1090	C	M	1	1	1	1	1	1	1	1
PST130_04004	1125	T	W	0	0	0	1	0	1	0	0
PST130_04004	1126	C	S	0	0	0	0	0	1	0	0
PST130_04004	1129	C	Y	0	0	0	1	0	1	0	0
PST130_04004	1135	C	S	0	1	0	1	0	1	0	1
PST130_04004	1152	C	M	0	1	0	1	0	1	0	1
PST130_04004	1158	A	R	0	1	0	1	0	1	1	1
PST130_04004	1159	C	Y	0	1	0	1	0	1	0	1
PST130_04004	1171	A	R	1	1	1	1	1	1	1	1
PST130_04004	1287	A	M	1	1	1	1	1	1	1	1
PST130_04004	1293	C	Y	1	1	1	1	1	1	1	1
PST130_04026	506	C	Y	0	0	0	1	0	0	0	1
PST130_04026	1164	C	A	1	1	1	1	1	1	1	1
PST130_04199	1355	T	Y	0	1	0	0	0	0	0	0
PST130_04204	25	A	R	0	1	1	1	1	1	1	1
PST130_04204	53	G	R	0	0	1	1	1	0	1	1
PST130_04204	90	G	S	1	0	1	1	1	1	1	1
PST130_04204	119	T	Y	0	0	0	0	0	1	0	0
PST130_04204	126	T	Y	0	1	0	1	0	0	0	0
PST130_04204	163	G	R	0	1	0	1	0	1	0	1
PST130_04204	174	G	S	0	0	1	1	1	1	1	1
PST130_04204	213	C	Y	0	0	1	1	1	0	1	1
PST130_04204	329	A	R	0	0	1	0	1	1	1	1
PST130_04204	336	T	K	1	0	1	0	1	1	1	1
PST130_04204	343	T	Y	0	0	1	0	1	1	1	1
PST130_04204	362	C	Y	0	0	1	0	1	1	1	1
PST130_04204	375	C	Y	0	0	1	0	1	0	1	1
PST130_04204	387	A	R	0	0	1	0	1	0	1	1
PST130_04204	417	C	Y	0	0	1	0	1	1	1	1
PST130_04204	435	G	R	0	0	1	1	0	0	1	1
PST130_04204	544	A	R	0	0	1	1	0	1	1	1
PST130_04204	583	G	S	1	0	1	1	0	0	1	1
PST130_04204	594	C	Y	1	0	1	1	1	0	1	1
PST130_04204	651	C	M	0	0	1	0	1	0	1	1
PST130_04204	668	C	Y	0	0	1	0	1	1	1	1
PST130_04204	684	T	W	0	0	1	0	1	1	1	1
PST130_04204	689	A	R	0	0	1	0	1	1	1	1
PST130_04204	697	T	K	0	0	1	0	0	1	1	1
PST130_04204	707	T	Y	0	0	0	0	0	0	0	1
PST130_04204	720	A	M	0	0	1	0	0	1	1	1
PST130_04204	724	C	Y	0	0	1	1	0	1	1	1
PST130_04204	742	T	Y	0	1	1	1	0	1	1	1
PST130_04204	744	A	R	0	1	0	1	0	0	0	1
PST130_04204	777	T	W	0	0	1	0	0	1	1	1
PST130_04204	799	C	M	0	0	0	0	0	0	0	1
PST130_04204	804	T	Y	0	0	0	0	0	1	0	1
PST130_04204	818	A	R	0	1	1	1	0	1	1	1
PST130_04204	822	C	Y	0	1	0	0	0	1	1	1
PST130_04204	826	A	R	0	1	0	0	0	1	0	1
PST130_04204	829	A	R	0	1	0	0	0	1	0	1
PST130_04204	832	G	S	0	1	0	0	0	1	1	1
PST130_04204	848	A	R	0	1	1	0	0	1	1	1
PST130_04204	855	G	K	0	0	0	0	0	1	1	1
PST130_04204	856	T	Y	0	0	0	0	0	1	1	1
PST130_04204	860	A	R	0	0	1	0	0	1	1	1
PST130_04204	872	T	Y	0	0	1	0	0	1	1	1
PST130_04204	895	C	Y	0	0	1	0	0	1	1	1
PST130_04204	896	C	M	0	0	1	0	0	1	1	1
PST130_04204	901	G	R	0	0	1	0	0	1	1	1
PST130_04204	958	C	Y	0	0	1	0	0	0	1	1
PST130_04204	976	G	R	0	1	1	0	0	1	1	1
PST130_04204	981	A	R	0	0	1	0	0	1	1	1
PST130_04204	988	G	K	0	0	1	0	0	1	1	1
PST130_04204	1003	A	R	0	0	1	0	0	0	1	1
PST130_04204	1016	C	M	0	1	1	0	0	1	1	1
PST130_04204	1019	A	R	0	1	1	0	0	1	1	1
PST130_04204	1022	A	R	0	0	1	0	0	0	1	1
PST130_04204	1024	G	R	0	1	1	0	0	0	1	1
PST130_04204	1033	A	R	0	0	1	1	0	1	1	1
PST130_04204	1057	G	K	0	1	1	0	0	1	1	1
PST130_04204	1063	C	Y	1	1	1	1	1	1	1	1
PST130_04204	1192	T	Y	0	0	0	1	0	0	0	0
PST130_04204	1201	G	R	1	1	1	1	0	1	1	1
PST130_04204	1205	G	R	0	0	0	1	0	0	0	0
PST130_04204	1241	C	M	0	1	1	0	0	1	1	1
PST130_04204	1252	T	Y	0	1	0	1	0	0	0	0
PST130_04204	1389	T	Y	0	1	1	1	0	1	1	1
PST130_04204	1462	C	Y	0	1	1	1	0	0	1	1
PST130_04204	1511	T	W	1	1	1	1	0	0	1	1
PST130_04204	1607	G	S	0	0	0	1	0	0	0	1
PST130_04204	1624	C	Y	0	0	1	1	0	0	1	1
PST130_04204	1635	T	Y	0	0	1	0	0	0	1	0
PST130_04204	1663	A	R	0	0	1	1	0	1	1	1
PST130_04204	1673	T	Y	0	0	0	1	0	0	0	0
PST130_04204	1676	C	Y	0	0	1	1	0	0	1	1
PST130_04204	1706	C	Y	0	1	1	1	0	0	1	1
PST130_04204	1708	C	Y	0	0	0	1	0	1	1	1
PST130_04204	1781	A	R	0	0	1	1	0	0	1	1
PST130_04204	1820	G	K	0	0	0	1	0	0	1	0
PST130_04204	1832	T	Y	0	1	0	1	0	1	1	1
PST130_04204	1848	A	M	0	0	0	0	0	0	1	0
PST130_04522	38	T	Y	1	1	1	1	1	1	1	1
PST130_04522	43	T	Y	1	1	1	1	1	1	1	1
PST130_04522	55	G	K	1	1	1	1	1	1	1	1
PST130_04522	90	T	K	1	1	1	1	1	1	1	1
PST130_04522	128	A	R	1	1	1	1	1	1	1	1
PST130_04522	143	T	W	1	1	1	1	1	1	1	1
PST130_04522	156	T	Y	1	1	1	1	1	1	1	1
PST130_04522	220	T	Y	1	1	1	1	1	1	1	1
PST130_04522	332	T	Y	1	1	1	1	1	1	1	1
PST130_04522	368	A	R	1	1	1	1	1	1	1	1
PST130_04522	653	T	Y	1	1	1	0	1	1	1	1
PST130_04522	656	C	S	1	1	1	0	1	1	1	1
PST130_04522	785	T	Y	1	1	1	1	1	1	1	1
PST130_04522	794	G	R	1	0	1	0	1	0	1	1
PST130_04522	944	T	Y	1	1	1	1	1	1	1	1
PST130_04522	962	T	Y	1	1	1	1	1	0	1	1
PST130_04522	989	G	R	1	1	1	1	1	1	1	1
PST130_04522	1004	A	R	1	1	1	1	1	1	1	1
PST130_04522	1047	T	Y	1	1	1	1	1	1	1	1
PST130_04522	1058	C	Y	1	1	1	1	1	1	1	1
PST130_04522	1103	T	Y	1	1	1	1	1	1	1	1
PST130_04522	1137	G	R	1	1	1	1	1	1	1	1
PST130_04522	1149	A	M	1	1	1	1	1	1	1	1
PST130_04522	1167	G	R	1	1	1	1	1	1	1	1
PST130_04903	98	G	R	0	0	0	0	0	1	0	0
PST130_04903	108	A	R	0	0	0	0	0	1	0	0
PST130_04903	144	C	M	0	0	0	1	0	1	0	0
PST130_04903	308	T	Y	0	0	0	1	1	1	0	0
PST130_04903	320	T	Y	0	0	0	0	1	0	0	0
PST130_04903	432	G	R	0	0	0	1	0	1	0	1
PST130_04903	437	G	R	0	0	0	0	1	1	0	0
PST130_04903	458	A	M	0	0	0	0	0	1	0	0
PST130_04903	473	T	Y	0	0	0	0	0	1	0	0
PST130_04903	594	A	R	0	0	0	0	1	1	0	0
PST130_04903	624	C	Y	0	0	0	0	0	1	0	0
PST130_04903	662	C	Y	0	1	0	1	0	1	0	1
PST130_04903	721	C	Y	0	0	0	0	1	1	0	0
PST130_04903	724	A	R	0	0	0	0	1	1	0	1
PST130_04903	733	C	M	0	0	0	0	1	0	0	0
PST130_04903	739	A	R	0	0	0	0	0	1	0	1
PST130_04903	793	T	Y	0	0	0	0	0	1	0	1
PST130_04903	884	G	R	0	0	0	0	0	0	0	1
PST130_04903	891	T	Y	0	0	0	0	0	0	0	1
PST130_04903	931	A	G,R	2	2	1	2	2	2	1	2
PST130_04903	1035	G	R	0	0	0	0	1	1	0	0
PST130_04903	1075	A	G,R	1	2	1	1	2	2	1	2
PST130_04903	1122	C	Y	0	0	0	0	1	0	0	0
PST130_04903	1200	T	Y	0	0	0	1	0	0	0	0
PST130_04903	1274	T	K	0	0	0	1	0	0	0	0
PST130_05191	64	A	G	1	1	1	1	1	1	1	1
PST130_05191	127	G	A	1	1	1	1	1	1	1	1
PST130_05191	136	A	C	1	1	1	1	1	1	1	1
PST130_05191	232	T	C	1	1	1	1	1	1	1	1
PST130_05191	259	A	C	1	1	1	1	1	1	1	1
PST130_05191	292	T	C	1	1	1	1	1	1	1	1
PST130_05191	304	T	C,Y	1	2	1	2	1	2	1	2
PST130_05191	331	T	A	1	1	1	1	1	1	1	1
PST130_05191	340	C	T	1	1	1	1	1	1	1	1
PST130_05191	352	C	T	1	1	1	1	1	1	1	1
PST130_05191	374	G	A	1	1	1	1	1	1	1	1
PST130_05191	397	A	R	0	0	0	0	0	1	0	1
PST130_05191	398	G	R	0	0	0	0	0	1	0	0
PST130_05191	487	T	C	1	1	1	1	1	1	1	1
PST130_05191	511	C	T	1	1	1	1	1	1	1	1
PST130_05191	529	C	A	1	1	1	1	1	1	1	1
PST130_05191	547	C	Y	0	1	0	0	0	0	0	0
PST130_05191	548	C	T	1	1	1	1	1	1	1	1
PST130_05191	559	T	C	1	1	1	1	1	1	1	1
PST130_05191	577	C	T	1	1	1	1	1	1	1	1
PST130_05191	580	C	A	1	1	1	1	1	1	1	1
PST130_05191	622	T	C	1	1	1	1	1	1	1	1
PST130_05191	685	T	C	1	1	1	1	1	1	1	1
PST130_05191	688	T	C	1	1	1	1	1	1	1	1
PST130_05191	727	A	G	1	1	1	1	1	1	1	1
PST130_05191	735	C	T,Y	1	2	1	2	1	2	1	2
PST130_05191	768	A	T	1	1	1	1	1	1	1	1
PST130_05191	769	T	C	1	1	1	1	1	1	1	1
PST130_05191	828	A	T	1	1	1	1	1	1	1	1
PST130_05191	909	A	C	1	1	1	1	1	1	1	1
PST130_05191	921	T	C	1	1	1	1	1	1	1	1
PST130_05191	928	A	G	1	1	1	1	1	1	1	1
PST130_05191	943	T	G	1	1	1	1	1	1	1	1
PST130_05191	953	C	T	1	1	1	1	1	1	1	1
PST130_05191	959	T	C	1	1	1	1	1	1	1	1
PST130_05191	960	C	T,Y	1	1	1	1	1	1	1	2
PST130_05191	961	C	T	1	1	1	1	1	1	1	1
PST130_05191	966	A	T	1	1	1	1	1	1	1	1
PST130_05191	972	C	G	1	1	1	1	1	1	1	1
PST130_05191	990	A	T	1	1	1	1	1	1	1	1
PST130_05191	991	T	C	1	1	1	1	1	1	1	1
PST130_05191	1024	A	C	1	1	1	1	1	1	1	1
PST130_05191	1027	C	A	1	1	1	1	1	1	1	1
PST130_05191	1078	C	T	1	1	1	1	1	1	1	1
PST130_05191	1112	C	G	1	1	1	1	1	1	1	1
PST130_05191	1118	C	T	1	1	1	1	1	1	1	1
PST130_05191	1153	A	G	1	1	1	1	1	1	1	1
PST130_05191	1180	C	T	1	1	1	1	1	1	1	1
PST130_05191	1204	A	C	1	1	1	1	1	1	1	1
PST130_05191	1216	T	C,Y	1	2	1	1	1	1	1	1
PST130_05191	1217	C	A,M	1	2	1	1	1	2	1	1
PST130_05191	1222	T	C	1	1	1	1	1	1	1	1
PST130_05191	1246	A	G	1	1	1	1	1	1	1	1
PST130_05191	1252	G	A	1	1	1	1	1	1	1	1
PST130_05191	1276	A	C	1	1	1	1	1	1	1	1
PST130_05191	1285	T	C	1	1	1	1	1	1	1	1
PST130_05191	1319	T	C	1	1	1	1	1	1	1	1
PST130_05191	1438	C	T	1	1	1	1	1	1	1	1
PST130_05191	1439	C	G	1	1	1	1	1	1	1	1
PST130_05268	40	T	Y	1	1	1	1	1	1	1	1
PST130_05268	84	G	R	0	1	0	0	0	0	0	0
PST130_05268	190	A	M	1	1	1	1	1	1	1	1
PST130_05268	341	T	Y	1	1	1	1	1	1	1	1
PST130_05268	509	T	Y	1	1	1	1	1	1	1	1
PST130_05268	569	T	Y	1	1	1	1	1	1	1	1
PST130_05268	677	T	Y	1	1	1	1	1	1	1	1
PST130_05268	743	A	R	1	1	1	1	1	1	1	1
PST130_05268	773	G	S	1	1	1	1	1	1	1	1
PST130_05268	941	C	Y	1	1	1	1	1	1	1	1
PST130_05268	1083	A	R	0	0	0	0	0	0	0	1
PST130_05268	1131	T	W	1	1	1	1	1	1	1	1
PST130_05268	1499	C	Y	1	1	1	1	1	1	1	1
PST130_05268	1666	A	M	1	1	1	1	1	1	1	1
PST130_05268	1670	A	R	1	1	1	1	1	1	1	0
PST130_05268	1671	G	R	1	1	1	1	1	1	1	0
PST130_05268	1685	A	R	1	1	1	1	1	1	1	1
PST130_05287	52	C	T,Y	1	1	1	2	1	1	1	2
PST130_05287	406	C	T	1	1	1	1	1	1	1	1
PST130_05287	603	T	Y	0	0	0	0	0	1	0	0
PST130_05287	617	T	C	1	1	1	1	1	1	1	1
PST130_05518	692	A	R	0	0	0	0	0	1	0	0
PST130_05586	48	A	R	0	1	0	0	0	0	0	1
PST130_05586	62	C	Y	0	1	0	0	0	0	0	0
PST130_05586	84	T	Y	0	1	0	0	0	0	0	0
PST130_05586	182	G	R	0	1	0	0	0	0	0	0
PST130_05586	227	A	R	0	1	0	0	0	0	0	0
PST130_05586	244	A	M	0	1	0	0	0	0	0	0
PST130_05586	317	T	Y	0	1	0	0	0	0	0	0
PST130_05586	368	T	Y	0	0	0	0	0	1	0	0
PST130_05586	416	C	Y	0	0	0	0	0	1	0	0
PST130_05586	476	C	Y	0	1	0	0	0	0	0	0
PST130_05586	689	G	R	0	0	0	1	0	0	0	0
PST130_05586	1050	G	R	0	1	0	0	0	0	0	0
PST130_05586	1152	T	Y	0	1	0	1	0	1	0	0
PST130_05586	1218	C	Y	0	1	0	0	0	0	0	0
PST130_05586	1221	T	Y	0	1	0	0	0	0	0	0
PST130_05645	68	G	R	0	1	0	0	0	0	0	0
PST130_05645	130	A	R	0	1	0	0	0	0	0	0
PST130_05645	448	A	R	1	1	1	1	1	1	1	1
PST130_05645	465	G	R	1	1	1	1	1	0	1	1
PST130_05645	477	A	C	1	1	1	1	1	1	1	1
PST130_05645	493	A	M	0	1	0	0	0	1	0	1
PST130_05645	496	A	M,W	0	2	0	1	0	1	0	1
PST130_05645	498	A	W,M	0	2	0	1	0	1	0	1
PST130_05645	507	C	M	0	1	0	1	0	1	0	1
PST130_05645	511	C	M	0	1	0	0	0	0	0	0
PST130_05645	516	C	S,M	0	2	0	2	0	2	0	1
PST130_05645	520	T	K,Y	0	2	0	0	0	0	0	1
PST130_05645	521	T	W	0	1	0	1	0	1	0	1
PST130_05645	528	T	K	0	0	0	1	0	1	0	1
PST130_05645	529	C	M	0	1	0	1	0	1	0	1
PST130_05645	532	T	K	0	1	0	0	0	1	0	1
PST130_05645	538	T	K	0	1	0	1	0	1	0	1
PST130_05645	539	A	W	0	1	0	1	0	1	0	1
PST130_05645	548	C	Y	1	1	1	1	1	1	1	1
PST130_05645	552	A	M	1	1	1	1	1	1	1	1
PST130_05645	568	T	W	1	1	1	1	1	1	1	1
PST130_05645	589	A	M	1	1	1	1	1	1	1	1
PST130_05645	613	T	W	1	1	1	1	1	1	1	1
PST130_05645	635	G	R	1	1	1	1	1	1	1	1
PST130_05645	641	T	Y	1	1	1	1	1	1	1	1
PST130_05645	664	C	S	1	1	1	1	1	1	1	1
PST130_05645	694	T	Y,C	2	1	1	1	1	1	1	1
PST130_05645	727	C	Y	1	1	1	1	1	0	1	0
PST130_05645	732	T	Y	0	0	1	1	1	0	1	0
PST130_05645	736	T	W	1	0	1	1	1	0	1	1
PST130_05645	751	C	Y	1	0	1	1	1	0	1	0
PST130_05645	760	C	S	1	0	1	0	1	0	1	0
PST130_05645	781	G	S	1	1	1	1	1	1	1	1
PST130_05645	808	G	R	1	1	1	1	1	1	1	1
PST130_05645	814	T	Y	1	1	1	0	1	0	1	1
PST130_05645	848	T	K,G	1	2	1	1	1	1	1	1
PST130_05645	857	A	R	1	0	1	0	1	0	1	0
PST130_05645	888	T	Y	1	0	1	0	1	0	0	0
PST130_05645	892	C	S	1	1	1	1	1	0	1	1
PST130_05645	904	C	Y	1	0	1	1	1	0	1	0
PST130_05645	910	T	Y	1	0	1	1	1	0	1	1
PST130_05645	1373	T	Y	0	1	0	0	0	1	0	1
PST130_05645	1437	G	R	0	1	0	1	0	1	0	1
PST130_05789	30	A	R,G	1	1	2	1	2	1	1	1
PST130_05789	39	T	C	1	1	1	1	1	1	1	1
PST130_05789	45	C	Y,T	1	1	2	1	2	2	1	1
PST130_05789	69	C	T	1	1	1	1	1	1	1	1
PST130_05789	81	C	Y	0	1	0	0	0	0	0	0
PST130_05789	102	G	A,R	2	2	1	1	1	1	1	2
PST130_05789	129	G	R,A	1	1	2	1	2	1	1	1
PST130_05789	183	G	A	1	1	1	1	1	1	1	1
PST130_05789	207	G	R	1	1	0	0	0	0	0	0
PST130_05789	222	G	A	1	1	1	1	1	1	1	1
PST130_05789	225	T	K	0	1	0	0	0	0	0	0
PST130_05789	258	C	T,Y	1	2	1	2	1	2	1	2
PST130_05789	294	G	T	1	1	1	1	1	1	1	1
PST130_05789	295	A	R,G	1	1	2	1	2	2	1	1
PST130_05789	309	C	G,S	2	1	1	1	1	1	1	1
PST130_05789	321	C	Y,T	1	1	2	1	2	2	1	1
PST130_05789	324	A	R,G	1	1	2	1	2	2	1	1
PST130_05789	327	C	Y,T	1	1	2	1	2	2	1	1
PST130_05789	342	C	T,Y	2	2	1	2	1	2	1	2
PST130_05789	351	T	C,Y	2	2	1	2	1	1	1	2
PST130_05789	372	G	A,R	2	2	1	2	1	1	1	2
PST130_05789	381	T	C,Y	2	2	1	2	1	1	1	2
PST130_05789	399	G	T,K	2	2	1	2	1	1	1	2
PST130_05789	408	C	G,S	2	2	1	2	1	2	1	2
PST130_05789	450	G	A,R	1	2	1	2	1	1	1	2
PST130_05789	471	A	R	0	0	0	0	0	1	0	0
PST130_05789	477	T	Y	0	1	0	1	0	1	0	1
PST130_05789	508	C	G,S	1	2	1	2	1	1	1	2
PST130_05789	513	T	C,Y	2	2	1	2	1	2	1	2
PST130_05789	516	G	A,R	1	2	1	2	1	2	1	2
PST130_05789	526	T	G,K	2	2	1	2	1	2	1	2
PST130_05789	552	A	R,G	1	1	2	1	2	1	1	1
PST130_05789	553	C	T,Y	2	2	1	2	1	2	1	2
PST130_05789	585	G	A,R	2	2	1	2	1	2	1	2
PST130_05789	588	T	G,K	2	2	1	2	1	1	1	2
PST130_05789	597	G	T,K	1	2	1	2	1	2	1	2
PST130_05789	642	A	W	0	1	0	1	0	1	0	1
PST130_05789	645	T	Y	0	1	0	1	0	1	0	1
PST130_05789	648	G	R	0	1	0	1	0	1	0	1
PST130_05789	651	G	K	0	0	0	0	0	1	0	0
PST130_05789	652	A	W	0	1	0	1	0	1	0	1
PST130_05789	653	A	R	0	0	0	1	0	1	0	0
PST130_05789	666	G	R	0	1	0	1	0	1	0	1
PST130_05789	667	T	Y	0	1	0	1	0	1	0	1
PST130_05789	671	C	Y	0	1	0	1	0	1	0	1
PST130_05789	679	G	K	0	0	0	0	0	1	0	0
PST130_05789	687	A	W	0	1	0	1	0	1	0	0
PST130_05789	698	A	W	0	1	0	1	0	1	0	1
PST130_05789	699	T	A,W	1	2	1	2	1	2	1	2
PST130_05789	707	A	W	0	0	0	1	0	1	0	0
PST130_05789	712	G	R	0	1	0	1	0	1	0	1
PST130_05789	714	T	K	0	1	0	1	0	1	0	1
PST130_05789	717	G	R	0	1	0	1	0	1	0	1
PST130_05789	718	C	Y	0	1	0	1	0	1	0	1
PST130_05789	747	A	G,R	1	2	1	2	1	1	1	2
PST130_05789	753	A	T,W	1	2	1	2	1	2	1	2
PST130_05789	777	A	C,M	1	2	1	2	1	1	1	2
PST130_05789	801	T	C,Y	1	2	1	2	1	2	1	2
PST130_05789	810	T	C,Y	1	2	1	2	1	2	1	2
PST130_05789	834	G	A,R	2	2	1	2	1	2	1	2
PST130_05789	835	G	R	0	0	0	1	0	1	0	0
PST130_05789	837	T	A,W	2	2	1	1	1	1	1	1
PST130_05789	841	C	A,M	1	2	1	2	1	1	1	2
PST130_05789	903	G	T,K	1	2	1	2	1	1	1	2
PST130_05789	928	C	T,Y	1	2	1	2	1	1	1	2
PST130_05789	930	A	G,R	1	2	1	2	1	1	1	2
PST130_05789	968	T	Y	0	0	0	1	0	1	0	0
PST130_05789	971	T	Y	0	1	0	1	0	1	0	1
PST130_05789	978	T	K	0	1	0	1	0	1	0	1
PST130_05789	979	C	M	0	1	0	1	0	1	0	1
PST130_05789	985	A	R	0	1	0	1	0	1	0	1
PST130_05789	988	A	M	0	1	0	1	0	1	0	1
PST130_05789	1002	C	Y	0	1	0	1	0	1	0	1
PST130_05789	1016	G	K	0	1	0	1	0	1	0	1
PST130_05789	1024	A	R	0	1	0	1	0	1	0	1
PST130_05789	1025	C	Y	0	1	0	1	0	1	0	1
PST130_05789	1083	G	R,A	1	1	2	1	2	2	1	1
PST130_05789	1086	C	Y,T	1	1	2	1	2	1	1	1
PST130_05789	1101	G	K,T	1	1	2	1	2	2	1	1
PST130_05789	1152	C	Y,T	1	1	2	1	2	1	1	1
PST130_05789	1162	A	M,C	1	1	1	1	2	1	1	1
PST130_05789	1174	T	W,A	1	1	1	1	1	2	1	1
PST130_05789	1180	A	R	1	1	1	1	1	1	1	0
PST130_05789	1188	T	Y,C	1	1	2	1	2	2	1	1
PST130_05789	1203	T	Y,C	1	1	2	1	2	2	1	1
PST130_05841	549	T	Y	1	1	1	1	1	1	1	1
PST130_05841	550	G	R	1	1	1	1	1	1	1	1
PST130_05841	565	G	S	0	0	0	1	0	1	0	1
PST130_05841	567	A	M	0	0	0	1	0	1	0	1
PST130_05841	578	C	M	0	1	0	1	0	1	0	1
PST130_05841	587	G	R	1	1	1	1	1	1	1	1
PST130_05841	618	G	R	1	1	1	1	1	1	1	1
PST130_05841	633	C	Y	1	1	1	1	1	1	1	1
PST130_05841	636	T	Y	1	1	1	1	1	1	1	1
PST130_05841	866	G	R	1	1	1	1	1	1	1	1
PST130_05841	908	C	Y	1	1	1	1	1	1	1	1
PST130_05841	911	T	K	1	1	1	1	1	1	1	1
PST130_05841	953	G	K	1	1	1	1	1	1	1	1
PST130_05841	959	G	K	1	1	1	1	1	1	1	1
PST130_05841	965	G	K	1	0	1	1	1	1	1	1
PST130_05841	966	A	M	1	0	1	1	1	1	1	1
PST130_05841	977	T	Y	1	1	1	1	1	1	1	1
PST130_05841	990	A	R	1	1	1	1	1	1	1	1
PST130_05841	992	C	Y	1	0	1	1	1	1	1	1
PST130_05841	1002	T	Y	1	0	1	1	1	1	1	1
PST130_05841	1012	C	M	1	1	1	1	1	1	1	1
PST130_06027	601	G	A	1	1	1	1	1	1	1	1
PST130_06027	605	G	A	1	1	1	1	1	1	1	1
PST130_06027	610	C	T	1	1	1	1	1	1	1	1
PST130_06027	658	G	A	1	1	1	1	1	1	1	1
PST130_06027	748	T	C	1	1	1	1	1	1	1	1
PST130_06027	784	T	C	1	1	1	1	1	1	1	1
PST130_06027	835	T	C	1	1	1	1	1	1	1	1
PST130_06027	898	C	T	1	1	1	1	1	1	1	1
PST130_06027	949	T	C	1	1	1	1	1	1	1	1
PST130_06027	1041	T	C	1	1	1	1	1	1	1	1
PST130_06027	1062	C	Y	1	0	1	0	1	0	1	1
PST130_06027	1123	C	Y	1	1	1	1	1	1	1	1
PST130_06027	1126	C	Y	1	0	1	0	1	0	1	0
PST130_06027	1127	T	Y	0	1	0	1	0	1	0	1
PST130_06027	1147	C	A	1	1	1	1	1	1	1	1
PST130_06027	1170	G	C	1	1	1	1	1	1	1	1
PST130_06027	1234	C	Y	1	1	1	1	1	1	1	1
PST130_06027	1269	A	R	1	1	1	1	1	1	1	1
PST130_06027	1497	C	Y	1	1	1	1	1	1	1	1
PST130_06085	220	C	Y	0	1	0	0	0	0	0	0
PST130_06085	320	A	R	0	0	0	1	0	0	0	0
PST130_06085	409	A	R	0	1	0	1	0	1	0	0
PST130_06085	629	A	M	0	1	0	0	0	0	0	0
PST130_06085	1246	T	Y	0	1	0	0	0	0	0	0
PST130_06085	1279	G	R	1	1	1	1	1	1	1	1
PST130_06085	1294	T	Y	1	1	1	1	1	1	1	1
PST130_06085	1399	A	R	1	1	1	1	1	1	1	1
PST130_06085	1455	T	W	1	0	1	1	1	1	1	1
PST130_06085	1456	T	Y	1	1	1	1	1	1	1	1
PST130_06085	1462	C	Y	1	0	1	1	1	1	1	1
PST130_06085	1503	T	Y	1	0	1	1	1	1	1	1
PST130_06085	1520	T	Y	1	1	1	1	1	1	1	1
PST130_06085	1538	T	Y	1	1	1	0	1	1	1	1
PST130_06085	1539	C	T	1	1	1	1	1	1	1	1
PST130_06085	1553	G	R	1	1	1	1	1	1	1	1
PST130_06085	1604	C	Y	1	1	1	1	1	1	1	1
PST130_06085	1640	G	R	1	1	1	1	1	1	1	1
PST130_06085	1701	T	Y	1	1	1	1	1	1	1	1
PST130_06085	1712	C	M	1	1	1	1	1	1	1	1
PST130_06085	1721	T	Y	1	1	1	1	1	1	1	1
PST130_06085	1766	C	Y	1	1	1	1	1	1	1	1
PST130_06085	1769	C	Y	1	1	1	1	1	1	1	1
PST130_06085	1793	T	Y	1	1	1	1	1	1	1	1
PST130_06085	1808	T	Y	1	1	1	1	1	1	1	1
PST130_06085	1883	C	Y	1	1	1	1	1	1	1	1
PST130_06090	698	A	G	1	1	1	1	1	1	1	1
PST130_06090	751	A	G	1	1	1	1	1	1	1	1
PST130_06090	874	C	T	1	1	1	1	1	1	1	1
PST130_06090	1195	A	M	0	1	0	1	0	1	0	1
PST130_06134	109	C	Y	1	1	1	1	1	1	1	1
PST130_06134	163	C	M	1	1	1	1	1	1	1	1
PST130_06134	164	A	W	1	1	1	1	1	1	1	1
PST130_06134	167	T	Y	1	1	1	1	1	1	1	1
PST130_06134	219	T	Y	1	1	1	1	1	1	1	1
PST130_06134	234	T	Y	1	1	1	1	1	1	1	1
PST130_06134	244	T	Y	1	1	1	1	1	1	1	1
PST130_06134	246	G	R	1	1	1	1	1	1	1	1
PST130_06134	273	A	R	1	1	1	1	1	1	1	1
PST130_06134	288	A	W	1	1	1	1	1	1	1	1
PST130_06134	300	T	Y	1	0	1	0	1	0	1	0
PST130_06134	331	A	R	1	1	1	1	1	1	1	1
PST130_06134	335	C	Y	0	1	0	1	0	1	0	1
PST130_06134	347	T	Y	1	1	1	1	1	1	1	1
PST130_06134	356	G	R	1	1	1	1	1	1	1	1
PST130_06134	358	T	W	1	1	1	1	1	1	1	1
PST130_06134	478	A	M	1	1	1	1	1	1	1	1
PST130_06134	496	C	S	1	1	1	1	1	1	1	1
PST130_06134	508	A	M	1	1	1	1	1	1	1	1
PST130_06134	517	T	Y	1	1	1	1	1	1	1	1
PST130_06134	576	A	R	1	1	1	1	1	1	1	1
PST130_06134	615	T	Y	1	1	1	1	1	1	1	1
PST130_06134	639	G	R	1	1	1	1	1	1	1	0
PST130_06134	678	C	Y	1	1	1	1	1	1	1	1
PST130_06134	798	T	Y	1	1	1	1	1	1	1	1
PST130_06134	860	C	Y	1	1	1	1	1	1	1	1
PST130_06134	866	A	R	1	1	1	1	1	1	1	1
PST130_06134	870	A	R	1	1	1	1	1	1	1	1
PST130_06134	875	G	K	1	1	1	1	1	1	1	1
PST130_06134	891	A	R	1	1	1	1	1	1	1	1
PST130_06134	918	A	R	1	1	1	1	1	1	1	1
PST130_06134	962	G	R	1	1	1	1	1	1	1	1
PST130_06134	969	T	Y	1	1	1	1	1	1	1	1
PST130_06134	1036	G	R	1	1	1	1	1	1	1	1
PST130_06134	1088	G	R	1	1	1	1	1	1	1	1
PST130_06134	1116	G	R	1	1	1	1	1	1	1	1
PST130_06349	263	A	R	0	1	0	1	0	1	0	0
PST130_06349	816	C	S	1	1	1	1	1	1	1	1
PST130_06349	1004	A	R	0	1	0	1	0	0	0	1
PST130_06349	1295	T	Y	0	0	0	0	0	0	0	1
PST130_06472	28	T	Y	0	0	0	1	0	0	0	0
PST130_06472	30	G	R	1	1	1	1	1	1	1	1
PST130_06472	33	A	T	1	1	1	1	1	1	1	1
PST130_06472	38	A	R	1	1	1	1	1	1	1	1
PST130_06472	40	T	Y	1	1	1	1	1	1	1	1
PST130_06472	55	T	Y	1	0	1	0	1	1	1	1
PST130_06472	132	C	M	1	1	1	1	1	1	1	1
PST130_06472	150	T	W	1	1	1	1	1	1	1	1
PST130_06472	200	A	W	1	1	1	1	1	1	1	1
PST130_06472	202	C	Y	1	1	1	1	1	1	1	1
PST130_06472	298	A	M	1	1	1	1	1	1	1	1
PST130_06472	327	A	R	1	1	1	1	1	1	1	1
PST130_06472	338	A	R	1	1	1	1	1	1	1	1
PST130_06472	339	T	W	1	1	1	1	1	1	1	1
PST130_06472	346	C	M	1	1	1	1	1	1	1	1
PST130_06472	354	T	Y	1	1	1	1	1	1	1	1
PST130_06472	375	T	Y	1	1	1	1	1	1	1	1
PST130_06472	384	C	Y	1	1	1	1	1	1	1	1
PST130_06472	411	A	R	1	1	1	1	1	1	1	1
PST130_06472	414	C	Y	1	1	1	1	1	1	1	1
PST130_06472	507	T	C	1	1	1	1	1	1	1	1
PST130_06472	541	C	Y	1	0	1	0	1	0	1	0
PST130_06472	549	C	A	1	1	1	1	1	1	1	1
PST130_06472	568	A	R	1	1	1	1	1	1	1	1
PST130_06472	573	T	Y	1	1	1	1	1	1	1	1
PST130_06472	579	A	R	1	1	1	1	1	1	1	1
PST130_06472	591	G	R	1	1	1	1	1	1	1	1
PST130_06472	598	T	Y	1	1	1	1	1	1	1	1
PST130_06472	600	A	R	1	1	1	1	1	1	1	1
PST130_06472	623	G	A	1	1	1	1	1	1	1	1
PST130_06472	624	C	T	1	1	1	1	1	1	1	1
PST130_06472	629	T	W	1	1	1	1	1	1	1	1
PST130_06472	663	G	R	1	1	1	1	1	1	1	1
PST130_06472	672	T	K	0	1	0	0	0	0	0	0
PST130_06472	673	T	Y	0	1	0	0	0	0	0	0
PST130_06472	701	G	A	1	1	1	1	1	1	1	1
PST130_06472	774	T	Y	1	1	1	1	1	1	1	1
PST130_06472	834	A	R	0	0	0	1	0	0	0	0
PST130_06472	853	T	Y	1	1	1	1	1	1	1	1
PST130_06472	896	T	Y	1	1	1	1	1	1	1	1
PST130_06472	905	T	W	0	0	0	0	0	1	0	0
PST130_06472	909	A	R	0	1	0	0	0	1	0	0
PST130_06472	917	A	W	0	0	0	1	0	1	0	0
PST130_06472	920	C	S	0	0	0	1	0	1	0	0
PST130_06472	923	A	T	1	1	1	1	1	1	1	1
PST130_06472	924	C	Y	0	0	0	1	0	0	0	0
PST130_06472	925	C	Y	0	0	0	1	0	0	0	0
PST130_06472	930	G	A	1	1	1	1	1	1	1	1
PST130_06472	937	C	T	1	1	1	1	1	1	1	1
PST130_06472	945	A	M	1	1	1	1	1	1	1	1
PST130_06472	1000	T	C	1	1	1	1	1	1	1	1
PST130_06472	1039	A	R	1	1	1	1	1	0	1	1
PST130_06472	1078	C	T	1	1	1	1	1	1	1	1
PST130_06472	1081	G	A	1	1	1	1	1	1	1	1
PST130_06472	1082	G	A	1	1	1	1	1	1	1	1
PST130_06472	1090	T	C	1	1	1	1	1	1	1	1
PST130_06472	1102	T	Y	1	1	1	1	1	1	1	1
PST130_06472	1110	T	Y	1	1	1	1	1	1	1	1
PST130_06472	1111	A	R	1	1	1	1	1	1	1	1
PST130_06472	1141	A	G	1	1	1	1	1	1	1	1
PST130_06472	1159	G	R	1	0	1	1	1	0	1	0
PST130_06472	1196	A	M	1	1	1	1	1	1	1	1
PST130_06472	1203	A	R	1	0	1	1	1	1	1	1
PST130_06472	1204	A	R	0	1	0	0	0	0	0	0
PST130_06472	1213	G	K	1	1	1	1	1	1	1	1
PST130_06472	1227	T	Y	1	1	1	1	1	1	1	1
PST130_06472	1246	C	Y	1	1	1	1	1	1	1	1
PST130_06472	1247	A	R	1	1	1	1	1	1	1	1
PST130_06472	1249	T	Y	1	1	1	1	1	1	1	1
PST130_06472	1255	G	K	1	1	1	1	1	1	1	1
PST130_06472	1441	T	Y	1	1	1	1	1	0	1	1
PST130_06472	1471	T	W	0	0	1	0	0	0	0	0
PST130_06472	1472	T	W	0	0	0	1	0	0	0	0
PST130_06472	1476	A	W	0	0	1	1	0	0	0	0
PST130_06472	1502	C	S	0	0	0	1	0	0	0	0
PST130_06678	29	C	Y	0	0	0	0	0	0	0	1
PST130_06678	60	C	Y	1	1	1	1	1	1	1	1
PST130_06678	64	G	R	1	1	1	1	1	1	1	1
PST130_06678	136	C	S	0	0	0	0	0	0	0	1
PST130_06678	156	A	M	1	0	1	1	1	1	1	1
PST130_06678	192	A	R	0	1	0	0	0	0	0	0
PST130_06678	240	C	S	1	1	1	1	1	1	1	1
PST130_06678	264	T	W	1	1	1	1	1	1	1	1
PST130_06678	270	T	K	1	1	1	1	1	1	1	1
PST130_06678	272	C	Y	1	1	1	1	1	1	1	1
PST130_06678	331	T	Y	1	1	1	1	1	1	1	1
PST130_06678	367	G	K	1	1	1	1	1	1	1	1
PST130_06678	445	T	Y	0	0	0	0	0	0	0	1
PST130_06678	478	C	Y	1	1	1	1	1	1	1	1
PST130_06678	541	T	Y	0	0	0	0	0	0	0	1
PST130_06678	559	T	Y	1	1	1	1	1	1	1	1
PST130_06678	568	T	W,A	1	1	1	1	1	2	1	1
PST130_06678	580	C	S,G	1	1	1	1	1	2	1	1
PST130_06678	592	G	K,T	1	1	1	1	1	2	1	1
PST130_06678	616	T	W	0	1	0	0	0	0	0	0
PST130_06678	617	T	W	0	1	0	0	0	0	0	1
PST130_06678	644	C	Y	1	1	1	1	1	1	1	1
PST130_06678	680	A	R	1	1	1	1	1	1	1	1
PST130_06678	683	T	Y,C	1	1	1	1	1	2	1	1
PST130_06678	728	A	M	1	1	1	1	1	1	1	1
PST130_06678	771	T	Y	1	1	1	1	1	1	1	1
PST130_06678	791	T	Y	1	1	1	1	1	1	1	1
PST130_06678	851	G	R	1	1	1	1	1	1	1	1
PST130_06678	923	G	R	1	1	1	1	1	1	1	1
PST130_06678	930	T	Y	1	1	1	1	1	1	1	1
PST130_06678	962	T	Y	1	1	1	1	1	1	1	1
PST130_06678	979	G	R	1	1	1	1	1	1	1	0
PST130_06678	994	T	Y	1	1	1	1	1	1	1	1
PST130_06678	1010	T	Y	1	1	1	1	1	1	1	1
PST130_06678	1053	A	M	1	1	1	1	1	1	1	1
PST130_06678	1059	G	R	1	1	1	1	1	1	1	1
PST130_06678	1071	G	R	1	1	1	1	1	1	1	1
PST130_06678	1074	C	Y	1	1	1	1	1	1	1	1
PST130_06678	1083	G	R	1	1	1	1	1	1	1	1
PST130_06678	1092	A	M	1	1	1	1	1	1	1	1
PST130_06678	1093	C	Y	1	1	1	1	1	1	1	1
PST130_06678	1113	A	R	1	1	1	1	1	1	1	1
PST130_06678	1140	A	M	1	1	1	1	1	1	1	1
PST130_06678	1176	A	W	1	1	1	1	1	1	1	1
PST130_06678	1239	T	Y	1	1	1	1	1	1	1	1
PST130_06678	1299	C	Y,T	2	1	1	1	1	1	1	1
PST130_06736	53	C	T,Y	1	0	0	2	2	2	1	2
PST130_06736	60	C	T,Y	1	0	0	2	2	2	1	2
PST130_06736	136	C	Y	0	0	0	1	1	1	1	1
PST130_06736	137	A	R	0	0	0	1	1	1	1	1
PST130_06923	88	A	R	0	0	0	0	0	1	0	0
PST130_06923	144	C	Y	1	1	1	1	1	1	1	1
PST130_06923	804	A	R	1	0	1	1	1	1	1	1
PST130_06923	1048	A	R	0	1	0	1	0	1	0	1
PST130_06923	1146	A	R	0	1	0	0	0	0	0	0
PST130_06923	1414	C	Y	1	1	1	1	1	1	1	1
PST130_06989	676	C	Y	0	1	0	0	0	0	0	0
PST130_06989	1186	G	R	1	1	1	1	1	1	1	1
PST130_07105	111	C	M	0	0	1	0	0	0	0	0
PST130_07105	690	T	Y	0	1	0	1	0	0	0	1
PST130_07105	899	T	Y	0	1	0	0	0	0	0	0
PST130_07133	151	C	T	1	1	1	1	1	1	1	1
PST130_07133	183	C	T	1	1	1	1	1	1	1	1
PST130_07133	192	T	C	1	1	1	1	1	1	1	1
PST130_07133	198	C	G	1	1	1	1	1	1	1	1
PST130_07133	207	G	A	1	1	1	1	1	1	1	1
PST130_07133	237	G	A	1	1	1	1	1	1	1	1
PST130_07133	243	G	A	1	1	1	1	1	1	1	1
PST130_07133	252	T	C	1	1	1	1	1	1	1	1
PST130_07133	291	A	G	1	1	1	1	1	1	1	1
PST130_07133	309	T	C	1	1	1	1	1	1	1	1
PST130_07133	331	C	A	1	1	1	1	1	1	1	1
PST130_07133	342	G	C	1	1	1	1	1	1	1	1
PST130_07133	393	C	G	1	1	1	1	1	1	1	1
PST130_07133	399	C	T	1	1	1	1	1	1	1	1
PST130_07133	412	C	T	1	1	1	1	1	1	1	1
PST130_07133	457	C	T	1	1	1	1	1	1	1	1
PST130_07133	571	G	A,R	1	1	1	2	1	1	1	1
PST130_07133	572	G	R	0	1	0	1	0	1	0	1
PST130_07133	578	T	C	1	1	1	1	1	1	1	1
PST130_07133	589	T	C	1	1	1	1	1	1	1	1
PST130_07133	595	T	A	1	1	1	1	1	1	1	1
PST130_07133	620	T	C	1	1	1	1	1	1	1	1
PST130_07133	639	G	A	1	1	1	1	1	1	1	1
PST130_07164	34	T	Y	0	1	0	1	0	0	0	0
PST130_07164	152	A	R	0	0	0	0	0	1	0	0
PST130_07164	592	A	M	0	1	0	0	0	0	0	0
PST130_07164	613	A	M	0	0	0	0	0	1	0	0
PST130_07164	630	A	R	0	0	0	1	0	0	0	0
PST130_07164	684	C	Y	0	0	0	0	0	1	0	0
PST130_07164	774	T	Y	0	0	0	0	0	0	0	1
PST130_07175	155	T	A,M,C	1	2	1	2	1	3	1	2
PST130_07175	173	G	A	1	1	1	1	1	1	1	1
PST130_07175	189	C	G	1	1	1	1	1	1	1	1
PST130_07175	205	T	Y	0	0	0	1	0	1	0	1
PST130_07175	1117	T	W	0	0	0	0	0	1	0	0
PST130_07175	1447	T	Y	0	0	0	1	0	0	0	0
PST130_07258	50	A	R	1	0	0	0	0	0	0	0
PST130_07258	57	C	Y	1	0	0	0	0	0	0	0
PST130_07258	94	C	Y	1	0	0	0	0	0	0	0
PST130_07258	136	C	A,M	1	2	1	2	1	1	1	2
PST130_07258	138	C	Y	0	1	0	1	0	0	0	1
PST130_07258	177	T	Y	1	0	0	0	0	0	0	0
PST130_07258	277	G	R	1	0	0	0	0	0	0	0
PST130_07258	285	G	K	1	0	0	0	0	0	0	0
PST130_07258	332	G	R	1	0	0	0	0	0	0	0
PST130_07258	342	C	Y	1	0	0	0	0	0	0	0
PST130_07258	404	T	C,Y	2	2	1	2	1	2	1	2
PST130_07258	410	G	S,C	1	1	1	1	2	1	1	1
PST130_07258	414	T	K,G	1	1	2	1	2	1	1	1
PST130_07258	433	G	R	1	1	1	1	1	1	1	1
PST130_07258	436	T	Y	1	1	1	1	1	1	1	1
PST130_07258	503	A	R	1	0	0	0	0	0	0	0
PST130_07258	542	T	C,Y	2	2	1	1	2	2	1	2
PST130_07258	665	C	M	0	1	0	1	0	1	0	1
PST130_07258	680	A	C,M	2	2	1	1	2	2	1	2
PST130_07258	683	T	Y,C	1	1	2	2	1	1	1	1
PST130_07258	689	A	R	1	0	0	0	0	0	0	0
PST130_07258	752	C	Y	1	0	0	0	0	0	0	0
PST130_07258	767	A	R	1	1	0	0	0	1	0	1
PST130_07258	785	T	Y	1	0	0	0	0	0	0	0
PST130_07258	923	G	R	1	0	0	0	0	0	0	0
PST130_07258	956	C	Y	1	0	0	0	0	0	0	0
PST130_07258	962	T	Y	0	1	0	0	0	0	0	1
PST130_07258	1048	A	R	0	1	0	0	0	1	0	1
PST130_07258	1064	A	R	1	0	0	0	0	0	0	0
PST130_07258	1103	A	R	1	0	0	0	0	0	0	0
PST130_07258	1112	C	Y	1	0	0	0	0	0	0	0
PST130_07258	1118	A	R	1	1	0	0	0	1	0	0
PST130_07258	1164	G	R	0	0	0	1	0	1	0	1
PST130_07258	1280	C	Y	1	0	0	0	0	0	0	0
PST130_07258	1412	C	Y	1	0	0	0	0	0	0	0
PST130_07258	1434	T	Y	1	0	0	0	0	0	0	0
PST130_07381	59	A	R	1	1	1	1	1	1	1	1
PST130_07381	183	T	Y	1	1	1	1	1	1	1	1
PST130_07381	187	A	M	1	1	1	1	1	1	1	1
PST130_07381	189	A	W	1	1	1	1	1	1	1	1
PST130_07381	209	G	R	1	1	1	1	1	1	1	1
PST130_07381	213	C	Y	1	1	1	1	1	1	1	1
PST130_07381	220	C	Y	1	1	1	1	1	1	1	1
PST130_07381	222	G	R	1	1	1	1	1	1	1	1
PST130_07381	246	A	R	1	1	1	1	1	1	1	1
PST130_07381	273	T	Y	1	1	1	1	1	1	1	1
PST130_07381	285	G	R	1	1	1	1	1	1	1	1
PST130_07381	297	C	Y	1	1	1	1	1	1	1	1
PST130_07381	303	T	Y	1	1	1	1	1	1	1	1
PST130_07381	342	C	Y	1	1	1	1	1	1	1	1
PST130_07381	363	A	M	1	0	1	0	1	0	1	0
PST130_07381	374	G	K	0	1	0	1	0	1	0	1
PST130_07381	380	A	W	0	1	0	1	0	1	0	1
PST130_07381	382	C	Y	0	1	0	1	0	1	0	1
PST130_07381	384	T	Y	0	1	0	1	0	1	0	1
PST130_07381	404	A	R	0	1	0	1	0	1	0	1
PST130_07381	418	T	W	1	1	1	1	1	1	1	1
PST130_07381	421	A	W	1	1	1	1	1	1	1	1
PST130_07381	452	G	S	1	1	1	1	1	1	1	1
PST130_07381	464	C	M	1	1	1	1	1	1	1	1
PST130_07381	467	G	R	1	1	1	1	1	1	1	1
PST130_07381	509	A	W	1	1	1	1	1	1	1	1
PST130_07381	572	T	K	1	1	1	1	1	1	1	1
PST130_07381	599	C	T	1	1	1	1	1	1	1	1
PST130_07381	612	G	C	1	1	1	1	1	1	1	1
PST130_07436	44	C	Y	1	1	1	1	1	1	1	1
PST130_07436	71	G	S	1	1	1	1	1	1	1	1
PST130_07436	111	G	R	1	1	1	1	1	1	1	1
PST130_07436	196	C	T	1	1	1	1	1	1	1	1
PST130_07436	210	G	A,R	1	2	1	2	1	2	1	2
PST130_07436	246	A	G	1	1	1	1	1	1	1	1
PST130_07436	274	G	A	1	1	1	1	1	1	1	1
PST130_07436	286	G	A	1	1	1	1	1	1	1	1
PST130_07436	287	A	T,W	1	2	1	2	1	2	1	2
PST130_07436	434	T	G	1	1	1	1	1	1	1	1
PST130_07436	527	T	C	1	1	1	1	1	1	1	1
PST130_07436	530	C	T	1	1	1	1	1	1	1	1
PST130_07436	539	A	C	1	1	1	1	1	1	1	1
PST130_07436	603	T	A	1	1	1	1	1	1	1	1
PST130_07436	618	T	C	1	1	1	1	1	1	1	1
PST130_07436	622	T	C	1	1	1	1	1	1	1	1
PST130_07436	631	G	A	1	1	1	1	1	1	1	1
PST130_07436	636	G	C	1	1	1	1	1	1	1	1
PST130_07436	647	C	A	1	1	1	1	1	1	1	1
PST130_07436	652	T	C	1	1	1	1	1	1	1	1
PST130_07436	663	C	T	1	1	1	1	1	1	1	1
PST130_07436	668	C	T	1	1	1	1	1	1	1	1
PST130_07436	692	G	T	1	1	1	1	1	1	1	1
PST130_07436	698	G	A	1	1	1	1	1	1	1	1
PST130_07436	704	T	C	1	1	1	1	1	1	1	1
PST130_07436	803	T	C	1	1	1	1	1	1	1	1
PST130_07436	836	C	T	1	1	1	1	1	1	1	1
PST130_07436	975	G	R	1	1	1	1	1	1	1	1
PST130_07436	1011	T	C	1	1	1	1	1	1	1	1
PST130_07436	1080	T	Y	1	1	1	1	1	1	1	1
PST130_07436	1083	T	K	1	1	1	1	1	1	1	1
PST130_07436	1098	C	M	1	1	1	1	1	1	1	1
PST130_07436	1146	T	Y	1	1	1	1	1	1	1	1
PST130_07436	1149	T	Y	1	1	1	1	1	1	1	1
PST130_07436	1176	T	Y	1	1	1	1	1	1	1	1
PST130_07436	1186	C	Y	1	1	1	1	1	1	1	1
PST130_07436	1187	C	Y	1	1	1	1	1	1	1	1
PST130_07436	1191	C	M	0	1	0	1	0	0	0	1
PST130_07436	1197	A	R	1	1	1	1	1	1	1	1
PST130_07436	1241	C	Y	1	1	1	1	1	1	1	1
PST130_07436	1243	C	Y	1	0	1	0	1	1	1	0
PST130_07436	1244	T	Y	1	0	1	0	1	1	1	0
PST130_07436	1245	C	Y	1	1	1	1	1	1	1	1
PST130_07436	1251	G	R	1	1	1	1	1	1	1	1
PST130_07866	647	G	R	0	1	0	1	0	1	0	1
PST130_08049	56	A	R	1	1	1	1	1	1	1	1
PST130_08049	236	T	W	0	0	0	0	0	0	1	1
PST130_08049	237	G	K	0	0	0	0	0	0	1	1
PST130_08049	381	T	Y	1	1	1	1	1	1	1	1
PST130_08049	387	G	K	1	1	1	1	1	1	1	1
PST130_08049	426	A	R	1	1	1	1	0	1	1	1
PST130_08049	428	C	M	1	0	1	1	0	0	1	0
PST130_08049	430	A	M	1	0	1	1	0	1	1	1
PST130_08049	434	A	W	1	1	1	1	0	1	1	1
PST130_08049	435	C	Y	1	1	1	1	1	1	1	1
PST130_08049	458	C	Y	1	1	1	1	1	1	1	1
PST130_08049	507	C	Y	1	1	1	1	1	1	1	1
PST130_08049	528	C	Y	1	1	1	1	1	1	1	1
PST130_08049	549	T	Y	1	1	1	1	1	1	1	1
PST130_08049	639	T	Y	1	1	1	1	1	1	1	1
PST130_08049	643	A	M	1	1	1	1	1	1	1	1
PST130_08049	651	A	R	1	1	1	1	1	1	1	1
PST130_08049	654	G	R	1	1	1	1	1	1	1	1
PST130_08049	666	C	M	1	1	1	1	1	1	1	1
PST130_08049	712	G	R	1	1	1	1	1	1	1	1
PST130_08049	713	T	Y	1	1	1	1	1	1	1	1
PST130_08049	906	G	K	1	1	1	1	1	1	1	1
PST130_08049	916	A	R	1	1	1	1	1	1	1	1
PST130_08049	918	A	R	1	1	1	1	1	1	1	1
PST130_08049	933	T	K	1	1	1	1	1	1	1	1
PST130_08049	938	A	W	1	1	1	1	1	1	1	1
PST130_08049	961	C	Y	1	1	1	1	1	1	1	1
PST130_08049	1066	C	Y	1	1	1	1	1	1	1	1
PST130_08049	1122	T	Y	1	1	1	1	1	1	1	1
PST130_08049	1159	A	R	1	1	1	1	1	1	1	1
PST130_08049	1214	C	Y	0	1	0	0	0	0	0	1
PST130_08111	108	C	Y	1	1	1	1	1	1	1	1
PST130_08111	146	C	Y	1	0	1	1	1	0	1	1
PST130_08111	155	G	R	1	1	1	1	1	1	1	0
PST130_08111	209	A	R	1	1	1	1	1	1	1	1
PST130_08111	240	G	R	1	1	1	1	1	1	1	1
PST130_08111	248	T	Y	1	1	1	1	1	1	1	1
PST130_08111	291	A	R	0	1	0	1	0	1	0	1
PST130_08111	292	C	S	0	1	0	1	0	1	0	1
PST130_08111	295	T	Y	0	1	0	1	0	1	0	1
PST130_08111	320	C	S	1	1	1	1	1	1	1	1
PST130_08111	323	C	Y	1	1	1	1	1	1	1	1
PST130_08111	337	A	M	1	1	1	1	1	1	1	1
PST130_08111	338	T	W	1	1	1	1	1	1	1	1
PST130_08111	342	C	M	1	1	1	1	1	1	1	1
PST130_08111	353	C	Y	1	1	1	1	1	1	1	1
PST130_08111	436	G	K	1	1	1	1	1	1	1	1
PST130_08111	484	C	Y	1	1	1	1	1	1	1	1
PST130_08111	490	A	R	1	1	1	1	1	1	1	1
PST130_08111	524	T	Y	1	1	1	1	1	1	1	1
PST130_08111	544	T	Y	1	1	1	1	1	1	1	1
PST130_08111	553	C	Y	1	1	1	1	1	1	1	1
PST130_08111	594	T	Y	1	1	1	1	1	1	1	1
PST130_08111	606	G	S	1	1	1	1	1	1	1	1
PST130_08111	621	T	Y	1	1	1	1	1	1	1	1
PST130_08111	631	A	R	0	1	0	1	0	1	0	1
PST130_08111	633	C	Y	0	1	0	1	0	1	0	1
PST130_08111	635	T	W	0	0	0	1	0	1	0	0
PST130_08111	639	A	R	0	1	0	1	0	0	0	1
PST130_08111	651	A	W	0	1	0	1	0	1	0	1
PST130_08111	655	G	K	0	1	1	1	0	1	1	1
PST130_08111	668	T	Y	1	1	1	1	1	1	1	1
PST130_08111	715	T	K	1	1	1	1	1	1	1	1
PST130_08111	748	G	R	1	1	1	1	1	1	1	1
PST130_08111	835	G	R	1	1	1	1	1	1	1	1
PST130_08111	895	A	W	1	1	1	1	1	1	1	1
PST130_08111	907	A	R	1	1	1	1	1	1	1	1
PST130_08111	916	A	R	1	1	1	1	1	1	1	1
PST130_08111	956	G	R	1	1	1	1	1	1	1	1
PST130_08111	964	C	M	1	1	1	1	1	1	1	1
PST130_08111	970	T	W	1	1	1	1	1	1	1	1
PST130_08111	1008	G	R	1	1	1	1	1	1	1	1
PST130_08111	1024	A	W	1	1	1	1	1	1	1	1
PST130_08111	1048	C	Y	1	1	1	1	1	1	1	1
PST130_08111	1081	A	M	1	1	1	1	1	1	1	1
PST130_08111	1099	G	R	1	1	1	1	1	1	1	1
PST130_08111	1107	T	Y	0	1	0	0	0	0	0	0
PST130_08111	1174	C	M	1	1	1	1	1	1	1	1
PST130_08111	1204	G	R	1	1	1	1	1	1	1	1
PST130_08111	1210	A	R	1	1	1	1	1	1	1	1
PST130_08111	1264	G	R	1	1	1	1	1	1	1	1
PST130_08111	1327	C	Y	1	1	1	1	1	1	1	1
PST130_08111	1330	C	Y	1	1	1	1	1	1	1	1
PST130_08111	1363	C	Y	1	1	1	1	1	1	1	1
PST130_08111	1393	T	Y	1	1	1	1	1	1	1	1
PST130_08111	1435	G	R	1	1	1	1	1	1	1	1
PST130_08111	1703	T	Y	0	1	0	1	0	1	0	1
PST130_08164	41	A	R	1	1	1	1	1	1	1	1
PST130_08164	90	C	M	1	1	1	1	1	1	1	1
PST130_08164	96	G	R	1	1	1	1	1	1	1	1
PST130_08164	143	C	Y	1	1	1	1	1	1	1	1
PST130_08164	149	A	R	1	1	1	1	1	1	1	1
PST130_08164	168	A	R	1	1	1	1	1	1	1	1
PST130_08164	188	C	Y	1	0	0	0	0	0	0	0
PST130_08164	199	C	M	1	0	0	0	0	0	0	0
PST130_08164	287	G	R	1	1	1	1	1	1	1	1
PST130_08261	205	C	T,Y	1	1	1	1	1	2	1	1
PST130_08261	208	T	C	1	1	1	1	1	1	1	1
PST130_08261	253	A	M	0	1	0	0	0	1	0	1
PST130_08261	277	A	G	0	1	0	1	0	1	0	1
PST130_08261	289	G	A,R	1	2	1	1	1	1	1	1
PST130_08261	917	C	Y	1	0	0	0	0	0	0	0
PST130_08276	276	T	G	1	1	1	1	1	1	1	1
PST130_08276	326	C	M	1	1	1	1	1	1	1	1
PST130_08276	627	A	R	0	0	0	0	0	1	0	0
PST130_08276	735	C	T,Y	1	1	1	2	1	1	1	1
PST130_08276	777	A	T	1	1	1	1	1	1	1	1
PST130_08276	828	A	R	0	1	0	1	0	0	0	0
PST130_08276	849	G	A	1	1	1	1	1	1	1	1
PST130_08276	939	T	C	1	1	1	1	1	1	1	1
PST130_08276	1155	C	G	1	1	1	1	1	1	1	1
PST130_08276	1243	C	T	1	1	1	1	1	1	1	1
PST130_08276	1246	T	C,Y	1	2	1	1	1	1	1	2
PST130_08276	1257	C	Y	0	1	0	0	0	0	0	1
PST130_08276	1273	A	G	1	1	1	1	1	1	1	1
PST130_08276	1388	T	Y	0	1	0	0	0	1	0	1
PST130_08277	24	A	R	1	1	1	1	1	1	1	1
PST130_08277	293	T	W	0	1	0	0	0	0	0	0
PST130_08277	388	A	R	0	1	0	0	0	1	0	0
PST130_08277	471	A	M	1	1	1	1	1	1	1	1
PST130_08277	539	C	M	1	1	1	1	1	1	1	1
PST130_08277	545	G	S	1	1	1	1	1	1	1	1
PST130_08277	579	A	R	1	1	1	1	1	1	1	1
PST130_08277	600	T	Y	1	1	1	1	1	1	1	1
PST130_08277	660	T	K	1	1	1	1	1	1	1	1
PST130_08277	662	C	Y	1	1	1	1	1	1	1	1
PST130_08277	684	G	K	1	1	1	0	1	0	1	0
PST130_08277	685	A	M	1	1	1	0	1	0	1	0
PST130_08277	744	A	R	0	1	0	0	0	0	0	0
PST130_08277	759	G	R	1	1	1	1	1	1	1	1
PST130_08277	819	C	M	1	1	1	1	1	1	1	1
PST130_08277	843	C	Y	1	1	1	1	1	1	1	1
PST130_08277	867	T	Y	1	1	1	1	1	1	1	1
PST130_08277	887	A	M	1	1	1	1	1	1	1	1
PST130_08277	921	G	R	1	1	1	1	1	1	1	1
PST130_08277	924	A	M	1	1	1	1	1	1	1	1
PST130_08277	930	T	Y	1	1	1	1	1	1	1	1
PST130_08277	954	G	R	1	1	1	1	1	1	1	1
PST130_08277	999	A	R	0	1	0	1	0	1	0	0
PST130_08277	1057	A	M	0	0	0	1	0	0	0	1
PST130_08277	1098	T	Y	0	0	0	1	0	0	0	0
PST130_08277	1161	T	Y	0	0	0	1	0	1	0	1
PST130_08331	39	A	R	0	1	0	0	0	0	0	0
PST130_08331	45	A	R	0	1	0	0	0	0	0	0
PST130_08331	92	G	A	1	1	1	1	1	1	1	1
PST130_08331	190	T	C,Y	1	1	1	2	1	1	1	1
PST130_08331	199	G	C	1	1	1	1	1	1	1	1
PST130_08331	220	T	G	1	1	1	1	1	1	1	1
PST130_08331	291	G	R	0	1	0	0	0	0	0	0
PST130_08331	378	A	R	0	1	0	0	0	1	0	1
PST130_08331	421	A	R	1	1	1	1	1	1	1	1
PST130_08331	461	C	T	1	1	1	1	1	1	1	1
PST130_08331	554	G	A	1	1	1	1	1	1	1	1
PST130_08331	560	T	C	1	1	1	1	1	1	1	1
PST130_08331	582	G	T	1	1	1	1	1	1	1	1
PST130_08331	586	T	G	1	1	1	1	1	1	1	1
PST130_08331	644	T	Y	1	1	1	1	1	1	1	1
PST130_08331	650	A	R	1	1	1	1	1	1	1	1
PST130_08331	698	C	S	0	1	0	0	0	0	0	1
PST130_08331	717	A	W	0	1	0	0	0	0	0	0
PST130_08331	1011	T	Y	0	0	0	1	0	0	0	0
PST130_08331	1149	C	Y	0	0	0	1	0	0	0	0
PST130_08331	1150	T	Y	0	0	0	1	0	0	0	0
PST130_08331	1336	C	Y	0	1	0	0	0	0	0	0
PST130_08401	252	T	K	0	1	0	1	0	1	0	1
PST130_08401	378	C	S	1	1	1	1	1	1	1	1
PST130_08401	390	A	M	1	1	1	1	1	1	1	1
PST130_08401	429	A	M	1	1	1	1	1	1	1	1
PST130_08401	495	G	R	1	1	1	1	1	1	1	1
PST130_08401	567	C	Y	1	1	1	0	1	0	1	1
PST130_08401	594	A	M	0	1	0	0	0	1	0	1
PST130_08401	600	T	Y	0	1	0	1	0	1	0	1
PST130_08401	601	G	R	0	1	0	1	0	1	0	1
PST130_08401	605	C	M	0	1	0	0	0	1	0	1
PST130_08401	615	G	K	1	1	1	0	1	1	1	1
PST130_08401	633	T	Y	1	1	1	1	1	1	1	1
PST130_08401	646	C	Y	0	1	0	0	0	0	0	0
PST130_08401	670	A	W	1	1	1	0	1	1	1	1
PST130_08401	679	T	W	1	1	1	1	1	1	1	1
PST130_08401	688	T	Y	1	1	1	1	1	1	1	1
PST130_08401	706	T	Y	1	1	1	0	1	1	1	1
PST130_08401	715	C	M	1	1	1	0	1	1	1	1
PST130_08401	721	C	Y	1	1	1	0	1	1	1	1
PST130_08401	798	T	Y	1	1	1	1	1	1	1	1
PST130_08401	802	G	R	1	1	1	1	1	1	1	1
PST130_08401	818	T	Y	1	1	1	1	1	1	1	1
PST130_08401	846	A	R	1	1	1	1	1	1	1	1
PST130_08401	979	T	W	1	1	1	1	1	1	1	1
PST130_08401	1007	T	Y	1	1	1	1	1	1	1	1
PST130_08401	1013	T	K	1	1	1	0	1	0	1	0
PST130_08401	1025	C	M	1	1	1	1	1	1	1	1
PST130_08401	1040	C	Y	1	1	1	1	1	1	1	1
PST130_08401	1052	C	Y	1	1	1	1	1	1	1	1
PST130_08401	1124	C	S	1	1	1	1	1	1	1	1
PST130_08401	1154	T	Y	1	1	1	1	1	1	1	1
PST130_08401	1172	T	Y	0	1	0	1	0	1	0	1
PST130_08401	1174	T	Y	0	1	0	1	0	1	0	0
PST130_08401	1461	T	W	1	1	1	1	1	1	1	1
PST130_08401	1476	C	Y	1	1	1	1	1	1	1	1
PST130_08401	1509	T	Y	1	1	1	1	1	1	1	1
PST130_08401	1541	C	Y	1	1	1	0	1	0	1	0
PST130_08401	1551	G	S	1	0	1	1	1	0	1	0
PST130_08524	222	T	Y	0	0	0	1	0	0	0	1
PST130_08580	51	G	R	1	1	1	1	1	1	1	1
PST130_08580	119	A	R	0	0	0	0	0	1	0	0
PST130_08580	190	A	R	1	1	1	1	1	1	1	1
PST130_08580	203	C	Y	1	1	1	1	1	1	1	1
PST130_08580	258	G	R	1	1	1	1	1	1	1	1
PST130_08580	259	C	M	1	1	1	1	1	1	1	1
PST130_08580	269	C	S	1	1	1	1	1	1	1	1
PST130_08580	273	A	R	1	1	1	1	1	1	1	1
PST130_08580	293	T	Y	1	1	1	1	1	1	1	1
PST130_08580	350	C	M	1	1	1	1	1	1	1	1
PST130_08580	353	A	R	1	1	1	1	1	1	1	1
PST130_08580	362	G	R	1	1	1	1	1	1	1	1
PST130_08580	366	G	S	1	1	1	1	1	1	1	1
PST130_08580	383	C	Y	1	1	1	1	1	1	1	1
PST130_08580	395	T	Y	1	1	1	1	1	1	1	1
PST130_08580	413	T	Y	1	1	1	1	1	1	1	1
PST130_08580	416	T	Y	1	1	1	1	1	1	1	1
PST130_08580	445	A	R	0	1	0	1	0	1	0	1
PST130_08580	453	G	K	0	1	0	1	0	0	0	1
PST130_08580	463	C	M	1	1	1	1	1	1	1	1
PST130_08580	755	G	K	1	1	1	1	1	1	1	1
PST130_08580	938	T	Y	0	0	0	1	0	1	0	1
PST130_08580	1080	G	K	1	1	1	1	1	1	1	1
PST130_08580	1083	T	W	1	1	1	1	1	1	1	1
PST130_08580	1105	T	Y	1	1	1	1	1	1	1	1
PST130_08580	1110	C	Y	1	1	1	1	1	1	1	1
PST130_08580	1115	G	R	1	1	1	1	1	1	1	1
PST130_08580	1134	C	M	1	1	1	1	1	1	1	1
PST130_08580	1143	T	K	1	1	1	1	1	1	1	1
PST130_08580	1163	T	Y	0	1	0	1	0	1	0	1
PST130_08580	1164	C	S	0	1	0	1	0	1	0	1
PST130_08580	1174	C	Y	0	1	0	1	0	0	0	1
PST130_08580	1176	A	W	0	1	0	1	0	1	0	1
PST130_08580	1198	C	S	1	1	1	1	1	1	1	1
PST130_08580	1213	C	Y	1	1	1	1	1	1	1	1
PST130_08580	1219	C	S	1	1	1	1	1	1	1	1
PST130_08580	1231	G	R	1	1	1	1	1	1	1	1
PST130_08580	1246	C	M	1	1	1	1	1	1	1	1
PST130_08580	1252	G	R	1	1	1	1	1	1	1	1
PST130_08580	1277	A	M	0	1	0	1	0	1	0	1
PST130_08580	1281	G	S	0	0	0	1	0	1	0	1
PST130_08580	1282	A	M	0	1	0	1	0	1	0	1
PST130_08580	1283	A	M	0	1	0	1	0	1	0	1
PST130_08580	1292	A	R	0	1	0	1	0	1	0	1
PST130_08580	1299	A	R	1	1	1	1	1	1	1	1
PST130_08580	1330	T	W	1	1	1	1	1	1	1	1
PST130_08580	1379	C	Y	1	1	1	1	1	1	1	1
PST130_08580	1517	A	R	1	1	1	1	1	1	1	1
PST130_08580	1619	C	S	1	1	1	1	1	1	1	1
PST130_08580	1627	A	R	1	1	1	1	1	1	1	1
PST130_08580	1644	A	M	1	1	1	1	1	1	1	1
PST130_08580	1649	C	S	1	1	1	1	1	1	1	1
PST130_08580	1652	C	Y	1	1	1	1	1	1	1	1
PST130_08804	54	A	R	0	0	0	1	0	0	0	0
PST130_08804	468	A	R	0	1	0	1	0	1	0	1
PST130_08804	616	A	C	1	1	1	1	1	1	1	1
PST130_08804	817	A	G	1	1	1	1	1	1	1	1
PST130_08804	820	T	C	1	1	1	1	1	1	1	1
PST130_08804	828	T	Y	0	0	0	1	0	1	0	0
PST130_08804	886	A	R	0	0	0	1	0	0	0	1
PST130_08804	1126	G	A,R	1	2	1	2	1	2	1	2
PST130_08804	1129	A	G,R	1	2	1	2	1	2	1	2
PST130_08804	1215	C	G	1	1	1	1	1	1	1	1
PST130_08804	1258	C	T	1	1	1	1	1	1	1	1
PST130_08804	1345	A	G	1	1	1	1	1	1	1	1
PST130_08905	81	A	R	0	0	0	0	0	1	0	0
PST130_08905	210	A	R	0	1	0	1	0	1	0	0
PST130_08905	473	A	R	0	1	0	0	0	0	0	0
PST130_08905	644	A	R	0	1	0	0	0	1	0	0
PST130_08905	685	A	R	0	1	0	1	0	1	0	0
PST130_08905	763	T	Y	1	1	1	1	1	1	1	1
PST130_08905	774	T	Y	1	0	1	1	1	0	1	0
PST130_08905	784	C	Y	1	1	1	1	1	1	1	1
PST130_08905	787	C	M	1	1	1	1	1	1	1	1
PST130_08905	815	A	R	0	0	0	0	0	1	0	1
PST130_08905	818	T	Y	1	1	1	1	1	1	1	1
PST130_08905	819	G	R	1	1	1	1	1	0	1	1
PST130_08905	841	C	Y	1	1	1	1	1	0	1	1
PST130_08905	842	C	M	1	1	1	1	1	1	1	0
PST130_08905	869	A	R	0	1	0	0	0	0	0	0
PST130_08905	873	A	R	1	1	1	1	1	1	1	1
PST130_08905	888	C	Y	1	1	1	1	1	1	1	1
PST130_08905	900	C	Y	1	1	1	1	1	1	1	1
PST130_08905	906	T	Y	1	1	1	1	1	1	1	1
PST130_08905	972	C	M	1	1	1	1	1	1	1	1
PST130_08905	1062	T	Y	1	0	1	1	1	1	1	1
PST130_08905	1092	T	Y	1	1	1	1	1	1	1	1
PST130_08905	1102	T	Y	0	0	0	1	0	0	0	0
PST130_08905	1152	T	Y	0	0	0	1	0	1	0	0
PST130_08905	1234	A	R	1	1	1	1	1	0	1	1
PST130_08905	1243	T	Y	1	0	1	1	1	1	1	1
PST130_08905	1318	A	R	1	1	1	1	1	0	1	1
PST130_08905	1319	T	Y	1	1	1	1	1	1	1	1
PST130_08905	1336	T	Y	1	1	1	1	1	0	1	1
PST130_08905	1416	C	Y	1	1	1	1	1	0	1	1
PST130_08905	1425	C	Y	1	0	1	1	1	0	1	1
PST130_08905	1440	C	Y	1	1	1	1	1	0	1	1
PST130_08905	1470	C	Y	1	1	1	1	1	0	1	1
PST130_08905	1473	C	Y	1	1	1	1	1	0	1	1
PST130_08905	1506	G	R	1	1	1	1	1	1	1	1
PST130_08905	1530	T	Y	1	1	1	1	1	1	1	1
PST130_08905	1546	C	Y	0	1	0	0	0	0	0	0
PST130_08905	1578	T	Y	1	1	1	0	1	1	1	0
PST130_08905	1593	A	R	1	1	1	0	1	1	1	0
PST130_08905	1599	A	R	1	0	1	1	1	1	1	0
PST130_08905	1600	G	R	1	1	1	0	1	0	1	0
PST130_08905	1620	G	S	1	1	1	1	1	1	1	0
PST130_08905	1636	G	R	1	1	1	1	1	1	1	1
PST130_08905	1741	G	R	1	1	1	1	1	1	1	1
PST130_08905	1789	G	R	1	1	1	1	1	1	1	1
PST130_08905	1801	A	W	1	1	1	1	1	1	1	1
PST130_08905	1830	G	S	1	1	1	1	1	1	1	1
PST130_08905	1833	G	R	1	1	1	1	1	1	1	1
PST130_08905	1852	G	R	1	1	1	1	1	1	1	1
PST130_08905	1876	G	R	0	1	0	1	0	1	0	1
PST130_08905	1877	T	Y	0	1	0	1	0	1	0	1
PST130_08905	1930	C	Y	1	1	1	1	1	1	1	1
PST130_08905	1943	T	Y	0	0	0	0	0	1	0	0
PST130_08905	1984	C	Y	1	1	1	1	1	1	1	0
PST130_08905	2022	T	Y	1	0	1	0	1	0	1	0
PST130_08905	2023	C	Y	0	0	0	1	0	1	0	0
PST130_08905	2063	T	Y	0	0	0	1	0	0	0	0
PST130_08905	2065	C	S	1	1	1	1	1	1	1	1
PST130_08905	2078	T	K	1	1	1	1	1	1	1	1
PST130_08905	2087	T	W	1	1	1	1	1	0	1	0
PST130_08905	2103	G	R	0	0	0	1	0	0	0	0
PST130_08905	2210	T	Y	1	1	1	1	1	1	1	0
PST130_08905	2219	T	Y	1	1	1	1	1	1	1	1
PST130_08905	2263	G	K	0	1	0	0	0	0	0	0
PST130_08958	32	C	Y	1	1	1	1	1	1	1	1
PST130_08958	47	T	Y	1	1	1	1	1	1	1	1
PST130_08958	64	T	Y	1	1	1	1	1	1	1	1
PST130_08958	92	A	M	0	0	0	1	0	1	0	1
PST130_08958	131	T	K	1	0	1	1	1	1	1	1
PST130_08958	132	G	R	1	1	1	1	1	1	1	1
PST130_08958	196	T	W	1	1	1	1	1	1	1	1
PST130_08958	204	T	Y	1	1	1	1	1	1	1	1
PST130_08958	231	A	M	1	1	1	1	1	1	1	1
PST130_08958	273	T	W	1	1	1	1	1	1	1	1
PST130_08958	275	T	Y	1	1	1	1	1	1	1	1
PST130_08958	276	T	Y	0	1	1	1	1	1	1	1
PST130_08958	278	G	R	0	1	1	1	1	1	1	1
PST130_08958	286	C	Y	1	1	1	1	1	1	1	1
PST130_08958	367	G	R	1	1	1	1	1	1	1	1
PST130_08958	382	A	W	1	1	1	1	1	1	1	1
PST130_08958	383	A	M	1	1	1	1	1	1	1	1
PST130_08958	582	T	W	1	1	1	1	1	1	1	1
PST130_08958	615	A	M	1	1	1	1	1	1	1	1
PST130_08958	630	G	S	1	1	1	1	1	1	1	1
PST130_08958	651	C	Y	1	1	1	1	1	1	1	1
PST130_08958	735	G	S	1	1	1	1	1	1	1	1
PST130_08958	753	C	Y	1	1	1	1	1	1	1	1
PST130_08958	845	C	Y	0	1	0	1	0	1	0	0
PST130_08958	863	C	M	1	1	1	1	1	1	1	1
PST130_08958	865	C	Y	1	1	1	1	1	1	1	1
PST130_08958	884	A	M	1	0	1	0	1	0	1	0
PST130_08958	885	T	Y	0	0	0	1	0	1	0	1
PST130_08958	896	C	Y	1	1	1	1	1	1	1	1
PST130_08958	921	C	Y	1	1	1	1	1	1	1	1
PST130_08958	930	G	R	1	1	1	1	1	1	1	1
PST130_08958	993	A	M	0	1	0	1	0	1	0	1
PST130_08958	998	G	R	0	1	0	1	0	1	0	1
PST130_08958	999	T	Y	0	1	0	1	0	1	0	1
PST130_08958	1013	A	R	0	1	0	1	0	1	0	1
PST130_08958	1016	A	R	0	1	0	0	0	1	0	1
PST130_08958	1022	A	R	0	1	0	1	0	1	0	1
PST130_08958	1030	T	W	0	0	0	1	0	0	0	0
PST130_08958	1034	A	W	0	1	0	1	0	1	0	1
PST130_08958	1042	C	Y	0	0	0	0	0	0	0	1
PST130_08958	1052	A	R	0	1	1	1	1	1	1	1
PST130_08958	1070	G	S	1	0	1	1	1	0	1	1
PST130_08958	1103	G	R	1	1	1	1	1	1	1	1
PST130_08958	1121	G	R	1	1	1	1	1	1	1	1
PST130_08958	1136	T	Y	1	1	1	1	1	1	1	1
PST130_08958	1148	A	R	1	1	1	1	1	1	1	1
PST130_08958	1157	G	R	1	0	1	1	1	1	1	1
PST130_08958	1232	T	Y	1	1	1	0	1	1	1	1
PST130_08958	1247	C	Y	1	1	1	1	1	1	1	1
PST130_08958	1265	A	R	1	0	1	0	1	0	1	1
PST130_08958	1284	C	Y	1	1	1	1	1	1	1	1
PST130_08958	1302	T	Y	1	1	1	1	1	1	1	1
PST130_08958	1309	A	R	1	1	1	1	1	1	1	1
PST130_08958	1310	G	K	1	1	1	1	1	1	1	1
PST130_08958	1318	G	S	1	1	1	1	1	1	1	1
PST130_08958	1326	T	Y	1	1	1	1	1	1	1	1
PST130_08958	1372	G	R	1	1	1	1	1	1	1	1
PST130_08958	1429	T	Y	1	1	1	1	1	1	1	1
PST130_08958	1456	C	M	1	1	1	1	1	1	1	1
PST130_08958	1460	C	Y	1	1	1	1	1	1	1	1
PST130_08958	1464	T	Y	1	0	1	1	1	0	1	1
PST130_08958	1465	C	Y	1	0	1	1	1	0	1	1
PST130_08958	1501	G	R	0	0	0	1	0	0	0	0
PST130_08958	1502	A	R	0	1	0	1	0	1	0	1
PST130_08958	1526	C	Y	1	0	1	1	1	0	1	1
PST130_08958	1551	T	W	1	1	1	1	1	1	1	1
PST130_08958	1583	A	R	1	1	1	1	1	1	1	1
PST130_08958	1604	T	Y	0	1	0	0	0	1	0	0
PST130_09193	354	G	R	1	1	1	1	1	1	1	1
PST130_09193	357	T	Y	1	1	1	0	1	0	1	0
PST130_09193	383	C	S	1	1	1	1	1	1	1	1
PST130_09193	387	T	Y	1	1	1	1	1	1	1	1
PST130_09193	390	G	S	1	1	1	1	1	1	1	1
PST130_09193	393	A	R	1	1	1	1	1	1	1	1
PST130_09193	481	A	R	1	1	1	1	1	1	1	1
PST130_09193	553	T	W	1	1	1	1	1	1	1	1
PST130_09193	559	G	K	0	1	0	1	0	0	0	1
PST130_09193	654	A	R	1	1	1	0	1	1	1	0
PST130_09193	671	A	R	1	1	1	1	1	1	1	1
PST130_09193	677	C	Y	1	1	1	1	1	1	1	1
PST130_09193	692	G	S	0	1	0	0	0	0	0	1
PST130_09193	694	T	Y	0	1	0	0	0	0	0	1
PST130_09193	696	G	K	0	1	0	1	0	0	0	0
PST130_09193	697	A	R	0	1	0	1	0	0	0	1
PST130_09193	701	C	S	0	1	0	1	0	1	0	1
PST130_09193	714	C	S	0	1	0	1	0	1	0	1
PST130_09193	717	G	R	0	1	0	1	0	1	0	1
PST130_09193	721	C	Y	0	1	0	1	0	1	0	1
PST130_09193	722	G	K	0	1	0	1	0	1	0	1
PST130_09193	727	A	R	0	1	0	1	0	1	0	1
PST130_09193	743	T	Y	0	1	0	1	0	1	0	1
PST130_09193	749	A	R	0	1	0	1	0	0	1	1
PST130_09193	750	G	R	0	1	0	1	0	0	1	1
PST130_09193	799	A	R	1	1	1	1	1	1	1	1
PST130_09193	807	C	Y	1	1	1	1	1	1	1	1
PST130_09193	809	G	R	1	1	1	1	1	1	1	1
PST130_09193	811	A	R	0	0	0	0	0	1	0	0
PST130_09193	826	A	R	1	1	1	1	1	0	1	1
PST130_09193	875	C	Y	1	1	1	1	1	1	1	1
PST130_09193	902	T	Y	0	1	0	1	0	1	0	1
PST130_09193	906	G	R	0	1	0	0	0	1	0	1
PST130_09193	907	T	Y	0	1	0	1	0	1	0	1
PST130_09193	911	T	W	0	1	0	1	0	1	0	1
PST130_09193	913	C	Y	0	1	0	1	0	1	0	1
PST130_09193	924	C	M	0	1	0	1	0	1	0	1
PST130_09193	925	C	Y	0	1	0	1	0	1	0	1
PST130_09193	930	A	R	0	1	0	1	0	1	0	1
PST130_09193	944	T	Y	0	0	0	1	0	0	0	0
PST130_09193	946	A	R	0	1	0	1	0	1	0	1
PST130_09193	948	T	K	0	1	0	1	0	1	0	1
PST130_09193	959	C	S	1	1	1	1	0	1	0	1
PST130_09193	968	A	W	1	0	1	0	0	0	1	0
PST130_09193	970	A	W	1	1	1	0	0	1	1	1
PST130_09193	975	C	M	1	1	1	0	0	1	1	1
PST130_09193	976	T	Y	1	1	1	0	0	1	1	1
PST130_09193	1021	T	Y	1	1	1	1	1	1	1	1
PST130_09193	1027	A	R	1	1	1	1	1	1	1	1
PST130_09193	1066	T	Y	1	1	1	1	1	1	1	1
PST130_09193	1097	G	R	1	1	1	1	1	1	1	1
PST130_09193	1098	T	Y	1	1	1	1	1	1	1	1
PST130_09193	1244	T	Y	1	1	1	1	1	1	1	1
PST130_09193	1255	A	R	1	1	1	1	1	1	1	1
PST130_09193	1270	C	S	1	1	1	1	1	1	1	1
PST130_09193	1301	A	R	1	1	1	1	1	1	1	1
PST130_09193	1325	G	R	0	1	0	0	0	1	0	0
PST130_09231	318	G	R	1	1	1	1	1	0	1	1
PST130_09231	330	A	R	1	1	1	1	1	1	1	1
PST130_09231	346	T	K	1	1	1	1	1	1	1	1
PST130_09231	361	G	R	1	1	1	1	1	1	1	1
PST130_09231	388	T	W	1	1	1	1	1	0	1	1
PST130_09231	430	G	R	1	1	1	1	1	1	1	1
PST130_09231	493	G	R	1	1	1	1	1	1	1	1
PST130_09231	512	C	M	1	1	1	1	1	0	1	1
PST130_09231	550	G	R	1	1	1	1	1	0	1	1
PST130_09231	559	T	Y	1	1	1	1	1	0	1	0
PST130_09231	595	A	R	1	1	1	0	1	1	1	1
PST130_09231	604	A	M	1	1	1	1	1	0	1	1
PST130_09231	607	C	S	1	1	1	1	1	0	1	1
PST130_09231	640	T	Y	1	1	1	1	1	1	1	1
PST130_09231	652	T	Y	1	1	1	1	1	1	1	1
PST130_09231	688	A	R	0	0	0	1	0	0	0	0
PST130_09231	765	C	S	0	1	0	0	0	0	0	0
PST130_09231	1368	T	Y	1	1	1	1	1	0	1	1
PST130_09231	1372	T	W	1	1	1	1	1	1	1	1
PST130_09231	1396	A	R	0	1	0	1	0	1	0	1
PST130_09231	1397	A	W	0	1	0	1	0	0	0	0
PST130_09231	1405	A	W	0	1	0	1	0	1	0	0
PST130_09231	1406	C	Y	0	1	0	1	0	1	0	1
PST130_09231	1417	T	W	0	1	0	1	0	0	0	1
PST130_09231	1423	T	K	0	1	0	1	0	0	0	0
PST130_09231	1450	A	R	1	1	1	1	1	0	1	1
PST130_09231	1475	A	R	1	1	1	1	1	1	1	1
PST130_09231	1478	C	Y	1	1	1	1	1	1	1	1
PST130_09231	1502	T	Y	1	1	1	1	1	1	1	1
PST130_09231	1514	A	R	1	1	1	1	1	1	1	1
PST130_09231	1571	C	Y	1	1	1	1	1	1	1	1
PST130_09231	1572	C	Y	1	1	1	1	1	1	1	1
PST130_09231	1601	T	Y	1	1	1	1	1	1	1	1
PST130_09231	1602	G	R	1	1	1	1	1	1	1	1
PST130_09231	1618	C	Y	1	1	1	1	1	1	1	1
PST130_09231	1641	G	R	1	1	1	1	1	1	1	1
PST130_09231	1653	T	Y	1	1	1	1	1	1	1	1
PST130_09231	1656	A	R	1	1	1	1	1	1	1	1
PST130_09231	1659	C	Y	1	1	1	1	1	1	1	1
PST130_09231	1748	C	Y	1	0	1	0	1	0	1	0
PST130_09231	1749	A	M	1	0	1	0	1	1	1	0
PST130_09231	1783	C	S	0	1	0	1	0	1	0	0
PST130_09231	1784	A	R	1	1	1	1	1	1	1	1
PST130_09231	1800	C	S	0	1	0	0	0	0	0	0
PST130_09231	1807	G	K	1	1	1	1	1	1	1	0
PST130_09231	1819	G	R	1	1	1	1	1	1	1	1
PST130_09231	1856	C	M	1	1	1	1	1	1	1	1
PST130_09231	1859	G	K	1	1	1	1	1	1	1	1
PST130_09231	1865	G	R	0	1	0	1	0	1	0	1
PST130_09231	1892	T	Y	1	1	1	1	1	1	1	1
PST130_09884	68	G	S	1	1	1	1	1	1	1	1
PST130_09884	173	T	Y	1	1	1	1	1	1	1	1
PST130_09884	176	C	Y	1	1	1	1	1	1	1	1
PST130_09884	183	G	S	1	1	1	1	1	1	1	1
PST130_09884	218	T	Y	1	1	1	1	1	1	1	1
PST130_09884	219	T	W	1	1	1	1	1	1	1	1
PST130_09884	222	T	Y	1	1	1	1	1	1	1	1
[truncated: 1,840 more rows]

## Sheet: Table S10
Table S10: Details of homokaryotic and heterokaryotic positions in consensus sequences obtained from Illumina MiSeq and MinION platforms
ID	Platform	Number of homokaryotic positions	Number of heterokaryotic positions	Ratio of heterokaryotic to homokaryotic positions	Number of ambiguous positions (<20x coverage)
17.0504	Illumina MiSeq	323818	3215	0.00992842	130611
17.0505	Illumina MiSeq	339820	3428	0.0100877	114396
17.0506	Illumina MiSeq	339548	3274	0.00964223	114822
17.0507	Illumina MiSeq	361921	3615	0.00998837	92108
17.0504	MinION	234256	2688	0.0114746	220700
17.0505	MinION	266868	3339	0.0125118	187437
17.0506	MinION	267472	3168	0.0118442	187004
17.0507	MinION	289604	3578	0.0123548	164462

[truncated: 5 more sheets: Table S11, Table S12, Table S13, Table S14, Table S15]
