# Supplementary material for: MARPLE, a point-of-care, strain-level disease diagnostics and surveillance tool for complex fungal pathogens
Source: BMC Biol. 2019 Aug 13;17:65. doi: 10.1186/s12915-019-0684-y (PMC6691556; doi:10.1186/s12915-019-0684-y)
Supplement: Supplementary file 6 — Phylogenetic analysis of the 301 global Pst isolates using sequences for the 242 selected genes. Newick format. (NEWICK 16 kb) [file 12915_2019_684_MOESM6_ESM.newick]

(((15.0305:0.00000108808088858109,15.0351:0.00000108808088858109):0.00001286781017667964,(17.0009:0.00000108808088858109,((17.0021:0.00000108808088858109,(17.0008:0.00000108808088858109,(17.0006:0.00000108808088858109,((17.0007:0.00000108808088858109,((((((((15.0367:0.00000108808088858109,(15.0361:0.00000108808088858109,(15.0365:0.00000108808088858109,(15.0609:0.00000108808088858109,(16.0548:0.00000108808088858109,(15.0596:0.00000108808088858109,(16.0535:0.00000108808088858109,(16.0142:0.00000108808088858109,((15.0353:0.00000108808088858109,(15.0363:0.00000108808088858109,((17.0058:0.00000108808088858109,((16.0529:0.00000108808088858109,((15.0357:0.00000108808088858109,(((16.0536:0.00000108808088858109,(16.0145:0.00000108808088858109,15.0366:0.00000108808088858109):0.00000135171319045311):0.00000108808088858109,17.0023:0.00000108808088858109):0.00000108808088858109,15.0308:0.00000108808088858109):0.00000108808088858109):0.00000108808088858109,15.0606:0.00000108808088858109):0.00000108808088858109):0.00000108808088858109,15.0354:0.00000108808088858109):0.00000108808088858109):0.00000108808088858109,15.0608:0.00000108808088858109):0.00000108808088858109):0.00000108808088858109):0.00000108808088858109,15.036:0.00000108808088858109):0.00000108808088858109):0.00000108808088858109):0.00000108808088858109):0.00000108808088858109):0.00000108808088858109):0.00000108808088858109):0.00000108808088858109):0.00000108808088858109):0.00000108808088858109,17.0057:0.00000108808088858109):0.00000108808088858109,17.0022:0.00000108808088858109):0.00000108808088858109,15.0597:0.00000108808088858109):0.00000108808088858109,15.0348:0.00000108808088858109):0.00000108808088858109,15.0356:0.00000108808088858109):0.00000108808088858109,15.035:0.00000108808088858109):0.00000108808088858109,15.0604:0.00000108808088858109):0.00000108808088858109):0.00000108808088858109,16.0551:0.00000108808088858109):0.00000108808088858109):0.00000108808088858109):0.00000793937423662855):0.00000108808088858109,16.0555:0.00000456876636579351):0.00000108808088858109):0.00001145130068688036):0.00000108808088858109,((15.0306:0.00000108808088858109,(15.0359:0.00000108808088858109,(16.0554:0.00000108808088858109,15.0355:0.00000108808088858109):0.00000108808088858109):0.00000108808088858109):0.00001604079576114973,((16.0776:0.00000108808088858109,(16.0779:0.00000108808088858109,(16.0775:0.00000108808088858109,16.0774:0.00000108808088858109):0.00000108808088858109):0.00000476497719585117):0.00024429281416460792,(((13/38:0.00000108808088858109,((14.0078:0.00000108808088858109,((78/66:0.00000108808088858109,(13/21:0.00000108808088858109,(13/182:0.00000108808088858109,(13/42:0.00000326099826833640,((13/33:0.00000108808088858109,13/23:0.00000108808088858109):0.00000108808088858109,13/09:0.00000108808088858109):0.00000108808088858109):0.00000108808088858109):0.00000108808088858109):0.00000108808088858109):0.00000638390848770981,(((11/140Sterling:0.00000108808088858109,(03/7Brock:0.00000108808088858109,J8861m2:0.00001185503232259398):0.00000108808088858109):0.00000416612556293220,(WYR88.45SS:0.00000108808088858109,(((98/83s3:0.00000108808088858109,(08/501Timber:0.00000108808088858109,(01/34s10:0.00000108808088858109,((87/66s1:0.00000108808088858109,(J0085F:0.00000442085318867831,J89121M6:0.00000108808088858109):0.00000108808088858109):0.00000108808088858109,J01144Bm1:0.00000108808088858109):0.00000108808088858109):0.00000108808088858109):0.00000108808088858109):0.00000108808088858109,(08/21Solstice:0.00000108808088858109,(WYR88.44SS3:0.00000108808088858109,(((WYR78.66SS1:0.00000108808088858109,(j02-022:0.00000108808088858109,J89110:0.00000373266193898261):0.00000117196998108808):0.00000108808088858109,WYR88.5SS1:0.00000108808088858109):0.00000113371087532680,WYR88.55SS:0.00000108808088858109):0.00000108808088858109):0.00000108926376772115):0.00000114497792825361):0.00000108808088858109,87/27s2:0.00000108808088858109):0.00000203528266791107):0.00002443272729701517):0.00005726216768064774,J02055C:0.00000382337991877460):0.00061972824326142939):0.00006929569480113655):0.00029127138561379720,14.0141:0.00001131007473663789):0.00032581941653225734):0.00013353718069472031,((14.0236:0.00004014620346649097,(((14.0238:0.00012602396890701344,(14.0239:0.00020432801157604496,14.0240:0.00031153720530290924):0.00017470037773738582):0.00014257972005671346,(12/12:0.00014190141766563214,11/03:0.00011715684139134119):0.00038109153565659592):0.00024929725837564298,((Chile_3:0.00010444783543856922,(Chile_31:0.00024859708562303962,((Chile_30:0.00029415866768099126,Chile_4:0.00018450740935203096):0.00009500275408576659,Chile_18:0.00019602690536618759):0.00007881765973198245):0.00019448839844758166):0.00030020271185986544,(14.0080:0.00016073012794030347,((((06/01:0.00015054024988020117,12/08:0.00022503035110485269):0.00015371689449281587,11/128:0.00010764584799050032):0.00150447190738273498,11/13:0.00057722368541266572):0.00040582896711275365,((14.0030:0.00076842544181346265,14.0029:0.00098074255353704102):0.00091936994243337956,((Qld-1:0.00024490301127191833,(Qld-3:0.00137944707677403224,Qld-2:0.00011936581567043647):0.00013747941654816302):0.00077704511427226187,(ATR-1:0.00090253396034362522,(ATR-2:0.00099122042960956267,ATR-3:0.00067557941138281241):0.00043543676204213858):0.00021045350139655835):0.00113308708134640386):0.00062660017844899185):0.00283025772443593884):0.00087057254486910590):0.00058815559810843348):0.00046201036217639727):0.00043669041683705461,((15.019:0.00000108808088858109,((14.0062:0.00000108808088858109,((T13/2:0.00000108808088858109,(15.0191:0.00000108808088858109,(T13/1:0.00000108808088858109,(15.0189:0.00000108808088858109,((14.0010:0.00000108808088858109,(15.0188:0.00000108808088858109,(Clarecollected(CL1):0.00000108808088858109,14.0120:0.00000108808088858109):0.00000108808088858109):0.00000108808088858109):0.00000108808088858109,14.0077:0.00000108808088858109):0.00000108808088858109):0.00000108808088858109):0.00000108808088858109):0.00000108808088858109):0.00000108808088858109,14.0115:0.00000108808088858109):0.00000110723745583147):0.00000520817168777105,T13/3:0.00000108808088858109):0.00000108808088858109):0.00000108808088858109,(16.0771:0.00000108808088858109,16.0772:0.00000108808088858109):0.00000783131631181625):0.00010973304031498873):0.00005463257303165850):0.00018555477382551432,(((((16.0783:0.00000108808088858109,16.0787:0.00000108808088858109):0.00011928951738149815,(16.0789:0.00000108808088858109,16.0801:0.00000108808088858109):0.00013694292320348583):0.00005891862248452953,((16.0803:0.00000108808088858109,16.0797:0.00000108808088858109):0.00005310855474948347,((16.0799:0.00006734378218386009,(16.0800:0.00010947921361682983,((16.0804:0.00000108808088858109,16.0798:0.00000108808088858109):0.00015677303348807971,(16.0793:0.00000108808088858109,(16.0791:0.00000108808088858109,16.0790:0.00000108808088858109):0.00000108808088858109):0.00007713811935772522):0.00007931429467357316):0.00003758339341261349):0.00004428383352264003,(16.0802:0.00002626233451537874,(16.0788:0.00009571838024513735,16.0794:0.00008334195390898205):0.00007875092171144766):0.00005259094854528643):0.00003854089123854607):0.00004701012322019759):0.00017271652921573585,(((16.0782:0.00000335495631978816,(17.0207:0.00000108808088858109,(17.0197:0.00000108808088858109,16.0786:0.00000108808088858109):0.00000108808088858109):0.00001001486218745682):0.00009879462606803711,((15.0349:0.00002921704192407526,(((15.0078:0.00004818825397271754,(17.0030:0.00000108808088858109,(17.0089:0.00000108808088858109,(17.0286:0.00000108808088858109,(17.0031:0.00000108808088858109,(17.0028:0.00000108808088858109,(15.0409:0.00000108808088858109,(17.0029:0.00000108808088858109,((16.0183:0.00000108808088858109,((16.0182:0.00000108808088858109,(14.0027:0.00000108808088858109,16.0186:0.00000108808088858109):0.00000108808088858109):0.00000108808088858109,14.0025:0.00000108808088858109):0.00000108808088858109):0.00000108808088858109,17.0090:0.00000108808088858109):0.00000108808088858109):0.00000108808088858109):0.00000554274828215704):0.00000892301285178176):0.00000108808088858109):0.00000108808088858109):0.00000108808088858109):0.00011559959288761959):0.00007780367389317432,((13/120:0.00000108808088858109,(13/27:0.00000108808088858109,(14.0076:0.00000108808088858109,((14.0026:0.00000108808088858109,((13/520:0.00000108808088858109,(14.0093:0.00000108808088858109,(14.0101:0.00000108808088858109,(14.0099:0.00000108808088858109,(13/19:0.00000108808088858109,(((14.0103:0.00000108808088858109,((14.0011:0.00000108808088858109,((14.0001:0.00000108808088858109,(14.0009:0.00000108808088858109,((((13/123:0.00000108808088858109,((14.0098:0.00000108808088858109,(14.0190:0.00000108808088858109,(14.0008:0.00000108808088858109,(14.0188:0.00000108808088858109,(11/08Warrior:0.00000108808088858109,FW1:0.00000108808088858109):0.00000108808088858109):0.00001316329301146631):0.00000108808088858109):0.00000108808088858109):0.00000108808088858109,14.0173:0.00000108808088858109):0.00000108808088858109):0.00000108808088858109,14.0059:0.00000108808088858109):0.00000108808088858109,14.0072:0.00000108808088858109):0.00000773336325573670,14.0060:0.00000108808088858109):0.00000108808088858109):0.00000365219051309115):0.00000108808088858109,14.0169:0.00000108808088858109):0.00000108808088858109):0.00000108808088858109,14.0061:0.00000108808088858109):0.00000108808088858109):0.00000108808088858109,14.0069:0.00000108808088858109):0.00000108808088858109,14.0092:0.00000108808088858109):0.00000108808088858109):0.00000108808088858109):0.00000108808088858109):0.00000108808088858109):0.00000108808088858109):0.00000108808088858109,14.0002:0.00000108808088858109):0.00000108808088858109):0.00000108808088858109,(13/65:0.00000108808088858109,((13/18:0.00000108808088858109,(((RB1:0.00000108808088858109,RB2:0.00000108808088858109):0.00000108808088858109,14.0015:0.00000108808088858109):0.00001016791284065627,13/26:0.00000108808088858109):0.00000108808088858109):0.00000108808088858109,13/15:0.00000108808088858109):0.00000108808088858109):0.00000108808088858109):0.00009612313717635814):0.00000108808088858109):0.00000108808088858109):0.00014484419533609383,((((((14.0172:0.00000108808088858109,(((14.0166:0.00000108808088858109,(((14.0153:0.00000108808088858109,(((14.0151:0.00000108808088858109,(14.0084:0.00000108808088858109,(((14.0090:0.00000108808088858109,(((((14.0021:0.00000108808088858109,(14.0043:0.00000108808088858109,(14.0180:0.00000108808088858109,(((((14.0163:0.00000108808088858109,(((14.0146:0.00000108808088858109,((14.0094:0.00000108808088858109,(14.0155:0.00000108808088858109,(((14.0175:0.00000108808088858109,((((((14.0176:0.00000108808088858109,(14.0160:0.00000108808088858109,((14.0159:0.00000108808088858109,((14.0042:0.00000108808088858109,((14.0174:0.00000108808088858109,(14.0006:0.00000108808088858109,(14.0179:0.00000108808088858109,((14.0086:0.00000108808088858109,((14.0135:0.00000108808088858109,(14.0139:0.00000108808088858109,14.0215:0.00000108808088858109):0.00000108808088858109):0.00000108808088858109,14.0091:0.00000108808088858109):0.00000108808088858109):0.00000108808088858109,14.0148:0.00000108808088858109):0.00000108808088858109):0.00000108808088858109):0.00000108808088858109):0.00000108808088858109,14.0152:0.00000108808088858109):0.00000108808088858109):0.00000108808088858109,14.0095:0.00000108808088858109):0.00000108808088858109):0.00000108808088858109,14.0108:0.00000108808088858109):0.00000108808088858109):0.00000108808088858109):0.00000108808088858109,14.0016:0.00000108808088858109):0.00000108808088858109,14.0089:0.00000108808088858109):0.00000108808088858109,14.0096:0.00000108808088858109):0.00000108808088858109,14.0017:0.00000108808088858109):0.00000108808088858109,14.0046:0.00000108808088858109):0.00000108808088858109):0.00000108808088858109,14.0037:0.00000108808088858109):0.00000108808088858109,14.0105:0.00000108808088858109):0.00000108808088858109):0.00000108808088858109):0.00000108808088858109,14.0007:0.00000108808088858109):0.00000108808088858109):0.00000108808088858109,14.0128:0.00000108808088858109):0.00000108808088858109,14.0127:0.00000108808088858109):0.00000108808088858109):0.00000108808088858109,14.0167:0.00000108808088858109):0.00000108808088858109,14.0088:0.00000108808088858109):0.00000108808088858109,14.0047:0.00000108808088858109):0.00000108808088858109,14.0024:0.00000108808088858109):0.00000108808088858109):0.00000108808088858109):0.00000108808088858109):0.00000108808088858109,14.0087:0.00000108808088858109):0.00000108808088858109,14.0079:0.00000108808088858109):0.00000108808088858109,14.0041:0.00000108808088858109):0.00000108808088858109,14.0145:0.00000108808088858109):0.00000108808088858109):0.00000108808088858109,14.0014:0.00000108808088858109):0.00000108808088858109,14.0018:0.00000108808088858109):0.00000108808088858109):0.00000108808088858109):0.00000108808088858109,14.0004:0.00000108808088858109):0.00000108808088858109,14.0129:0.00000108808088858109):0.00000108808088858109):0.00000108808088858109,14.0097:0.00000108808088858109):0.00000108808088858109,14.0126:0.00000108808088858109):0.00000108808088858109):0.00000108808088858109,14.0085:0.00000108808088858109):0.00000171153899308242,14.0142:0.00000108808088858109):0.00000108808088858109):0.00000108808088858109,(13/32:0.00000108808088858109,(14.0181:0.00000108808088858109,(14.0023:0.00000108808088858109,((14.0005:0.00000108808088858109,(14.0040:0.00000108808088858109,(14.0039:0.00000108808088858109,((14.0165:0.00000108808088858109,(14.0020:0.00000108808088858109,(((13/12:0.00000108808088858109,(((13/35:0.00000108808088858109,((13/34:0.00000108808088858109,(13/39:0.00000108808088858109,(13/29:0.00000108808088858109,(13/30:0.00000108808088858109,(13/37:0.00000108808088858109,(13/36:0.00000108808088858109,(13/24:0.00000108808088858109,(13/22:0.00000108808088858109,(14.0019:0.00000108808088858109,(14.0036:0.00000108808088858109,(14.0203:0.00000108808088858109,(14.0182:0.00000108808088858109,((((14.0193:0.00000108808088858109,((14.0183:0.00000108808088858109,(14.0225:0.00000108808088858109,(((14.0195:0.00000108808088858109,14.0227:0.00000709912840535301):0.00000108808088858109,14.0216:0.00000108808088858109):0.00000108808088858109,14.0226:0.00000108808088858109):0.00000108808088858109):0.00000108808088858109):0.00000108808088858109,14.0210:0.00000108808088858109):0.00000108808088858109):0.00000108808088858109,14.0218:0.00000108808088858109):0.00000108808088858109,14.0191:0.00000108808088858109):0.00000108808088858109,14.0205:0.00000108808088858109):0.00000108808088858109):0.00007150912761926449):0.00000603351527660684):0.00002251231634075373):0.00000108808088858109):0.00000108808088858109):0.00000108808088858109):0.00000108808088858109):0.00000108808088858109):0.00000108808088858109):0.00000108808088858109):0.00000108808088858109):0.00000108808088858109,13/25:0.00000108808088858109):0.00000108808088858109):0.00000108808088858109,13/14:0.00000108808088858109):0.00000108808088858109,13/28:0.00000108808088858109):0.00000108808088858109):0.00000108808088858109,13/71:0.00000108808088858109):0.00000108808088858109,13/20:0.00000108808088858109):0.00000108808088858109):0.00000108808088858109):0.00000108808088858109,14.0081:0.00000108808088858109):0.00000183034627052217):0.00000108808088858109):0.00000108808088858109):0.00000113030744818892,14.0035:0.00000108808088858109):0.00000108822913244048):0.00000109589578396586):0.00000110123072882865):0.00000108808088858109):0.00000108808088858109,13/40:0.00000108808088858109):0.00000108808088858109,14.0044:0.00000108808088858109):0.00000108843517670475,14.0158:0.00000108808088858109):0.00001662613832322449,14.0140:0.00000631375235183731):0.00040875970189576451):0.00018755300471356203):0.00011695731621514894,(((17.0203:0.00000108808088858109,17.0189:0.00000108808088858109):0.00000108808088858109,17.0208:0.00000108808088858109):0.00011705653213286305,(16.0796:0.00008928021347912477,(17.0190:0.00005897568609963251,(17.0194:0.00000108808088858109,17.0193:0.00000108808088858109):0.00010129545873916891):0.00007741472478746911):0.00008000481276534822):0.00004589160055613927):0.00004801459304759215):0.00008437879357913315,(16.0144:0.00007215507468529949,(17.0204:0.00000108808088858109,17.0191:0.00000108808088858109):0.00013265878498788501):0.00011376281440638258):0.00005325377222658438):0.00013221357343339411,17.0192:0.00013701473230026264):0.00005017622476310233):0.00010081370448097189,((15.0574:0.00000108808088858109,15.0579:0.00000108808088858109):0.00000108808088858109,15.0573:0.00000108808088858109):0.00035035857524775627):0.00009634723729469417):0.00007098502306880369):0.00022152339992069964):0.00001155787314359911,16.0527:0.00000108808088858109):0.0;
