# Supplementary material for: MARPLE, a point-of-care, strain-level disease diagnostics and surveillance tool for complex fungal pathogens
Source: BMC Biol. 2019 Aug 13;17:65. doi: 10.1186/s12915-019-0684-y (PMC6691556; doi:10.1186/s12915-019-0684-y)
Supplement: Supplementary file 7 — Phylogenetic analysis of the 301 global Pst isolates using sequences for the 242 selected genes, with bootstrap values. Newick format. (NEWICK 17 kb) [file 12915_2019_684_MOESM7_ESM.newick]

((15.0359:0.00000108808088858109,(16.0554:0.00000108808088858109,15.0355:0.00000108808088858109):0.00000108808088858109[9]):0.00000108808088858109[10],(((16.0776:0.00000108808088858109,(16.0779:0.00000108808088858109,(16.0775:0.00000108808088858109,16.0774:0.00000108808088858109):0.00000108808088858109[100]):0.00000476497719585117[65]):0.00024429281416460792[95],(((13/38:0.00000108808088858109,((14.0078:0.00000108808088858109,((78/66:0.00000108808088858109,(13/21:0.00000108808088858109,(13/182:0.00000108808088858109,(13/42:0.00000326099826833640,((13/33:0.00000108808088858109,13/23:0.00000108808088858109):0.00000108808088858109[10],13/09:0.00000108808088858109):0.00000108808088858109[5]):0.00000108808088858109[3]):0.00000108808088858109[3]):0.00000108808088858109[48]):0.00000638390848770981[49],(((11/140Sterling:0.00000108808088858109,(03/7Brock:0.00000108808088858109,J8861m2:0.00001185503232259398):0.00000108808088858109[8]):0.00000416612556293220[5],(WYR88.45SS:0.00000108808088858109,(((98/83s3:0.00000108808088858109,(08/501Timber:0.00000108808088858109,(01/34s10:0.00000108808088858109,((87/66s1:0.00000108808088858109,(J0085F:0.00000442085318867831,J89121M6:0.00000108808088858109):0.00000108808088858109[18]):0.00000108808088858109[0],J01144Bm1:0.00000108808088858109):0.00000108808088858109[0]):0.00000108808088858109[0]):0.00000108808088858109[0]):0.00000108808088858109[0],(08/21Solstice:0.00000108808088858109,(WYR88.44SS3:0.00000108808088858109,(((WYR78.66SS1:0.00000108808088858109,(j02-022:0.00000108808088858109,J89110:0.00000373266193898261):0.00000117196998108808[10]):0.00000108808088858109[0],WYR88.5SS1:0.00000108808088858109):0.00000113371087532680[0],WYR88.55SS:0.00000108808088858109):0.00000108808088858109[0]):0.00000108926376772115[0]):0.00000114497792825361[0]):0.00000108808088858109[0],87/27s2:0.00000108808088858109):0.00000203528266791107[1]):0.00002443272729701517[4]):0.00005726216768064774[54],J02055C:0.00000382337991877460):0.00061972824326142939[100]):0.00006929569480113655[98]):0.00029127138561379720[89],14.0141:0.00001131007473663789):0.00032581941653225734[78]):0.00013353718069472031[81],((14.0236:0.00004014620346649097,(((14.0238:0.00012602396890701344,(14.0239:0.00020432801157604496,14.0240:0.00031153720530290924):0.00017470037773738582[100]):0.00014257972005671346[70],(12/12:0.00014190141766563214,11/03:0.00011715684139134119):0.00038109153565659592[100]):0.00024929725837564298[82],((Chile_3:0.00010444783543856922,(Chile_31:0.00024859708562303962,((Chile_30:0.00029415866768099126,Chile_4:0.00018450740935203096):0.00009500275408576659[29],Chile_18:0.00019602690536618759):0.00007881765973198245[16]):0.00019448839844758166[60]):0.00030020271185986544[59],(14.0080:0.00016073012794030347,((((06/01:0.00015054024988020117,12/08:0.00022503035110485269):0.00015371689449281587[96],11/128:0.00010764584799050032):0.00150447190738273498[100],11/13:0.00057722368541266572):0.00040582896711275365[99],((14.0030:0.00076842544181346265,14.0029:0.00098074255353704102):0.00091936994243337956[100],((Qld-1:0.00024490301127191833,(Qld-3:0.00137944707677403224,Qld-2:0.00011936581567043647):0.00013747941654816302[93]):0.00077704511427226187[100],(ATR-1:0.00090253396034362522,(ATR-2:0.00099122042960956267,ATR-3:0.00067557941138281241):0.00043543676204213858[99]):0.00021045350139655835[98]):0.00113308708134640386[100]):0.00062660017844899185[100]):0.00283025772443593884[100]):0.00087057254486910590[100]):0.00058815559810843348[100]):0.00046201036217639727[97]):0.00043669041683705461[98],((15.019:0.00000108808088858109,((14.0062:0.00000108808088858109,((T13/2:0.00000108808088858109,(15.0191:0.00000108808088858109,(T13/1:0.00000108808088858109,(15.0189:0.00000108808088858109,((14.0010:0.00000108808088858109,(15.0188:0.00000108808088858109,(Clarecollected(CL1):0.00000108808088858109,14.0120:0.00000108808088858109):0.00000108808088858109[33]):0.00000108808088858109[27]):0.00000108808088858109[36],14.0077:0.00000108808088858109):0.00000108808088858109[34]):0.00000108808088858109[24]):0.00000108808088858109[28]):0.00000108808088858109[26]):0.00000108808088858109[21],14.0115:0.00000108808088858109):0.00000110723745583147[1]):0.00000520817168777105[1],T13/3:0.00000108808088858109):0.00000108808088858109[2]):0.00000108808088858109[1],(16.0771:0.00000108808088858109,16.0772:0.00000108808088858109):0.00000783131631181625[67]):0.00010973304031498873[19]):0.00005463257303165850[10]):0.00018555477382551432[12],(((((16.0783:0.00000108808088858109,16.0787:0.00000108808088858109):0.00011928951738149815[100],(16.0789:0.00000108808088858109,16.0801:0.00000108808088858109):0.00013694292320348583[100]):0.00005891862248452953[44],((16.0803:0.00000108808088858109,16.0797:0.00000108808088858109):0.00005310855474948347[100],((16.0799:0.00006734378218386009,(16.0800:0.00010947921361682983,((16.0804:0.00000108808088858109,16.0798:0.00000108808088858109):0.00015677303348807971[100],(16.0793:0.00000108808088858109,(16.0791:0.00000108808088858109,16.0790:0.00000108808088858109):0.00000108808088858109[100]):0.00007713811935772522[100]):0.00007931429467357316[46]):0.00003758339341261349[19]):0.00004428383352264003[22],(16.0802:0.00002626233451537874,(16.0788:0.00009571838024513735,16.0794:0.00008334195390898205):0.00007875092171144766[41]):0.00005259094854528643[13]):0.00003854089123854607[2]):0.00004701012322019759[7]):0.00017271652921573585[77],(((16.0782:0.00000335495631978816,(17.0207:0.00000108808088858109,(17.0197:0.00000108808088858109,16.0786:0.00000108808088858109):0.00000108808088858109[62]):0.00001001486218745682[81]):0.00009879462606803711[92],((15.0349:0.00002921704192407526,(((15.0078:0.00004818825397271754,(17.0030:0.00000108808088858109,(17.0089:0.00000108808088858109,(17.0286:0.00000108808088858109,(17.0031:0.00000108808088858109,(17.0028:0.00000108808088858109,(15.0409:0.00000108808088858109,(17.0029:0.00000108808088858109,((16.0183:0.00000108808088858109,((16.0182:0.00000108808088858109,(14.0027:0.00000108808088858109,16.0186:0.00000108808088858109):0.00000108808088858109[83]):0.00000108808088858109[66],14.0025:0.00000108808088858109):0.00000108808088858109[41]):0.00000108808088858109[48],17.0090:0.00000108808088858109):0.00000108808088858109[17]):0.00000108808088858109[5]):0.00000554274828215704[4]):0.00000892301285178176[23]):0.00000108808088858109[16]):0.00000108808088858109[19]):0.00000108808088858109[45]):0.00011559959288761959[100]):0.00007780367389317432[64],((13/120:0.00000108808088858109,(13/27:0.00000108808088858109,(14.0076:0.00000108808088858109,((14.0026:0.00000108808088858109,((13/520:0.00000108808088858109,(14.0093:0.00000108808088858109,(14.0101:0.00000108808088858109,(14.0099:0.00000108808088858109,(13/19:0.00000108808088858109,(((14.0103:0.00000108808088858109,((14.0011:0.00000108808088858109,((14.0001:0.00000108808088858109,(14.0009:0.00000108808088858109,((((13/123:0.00000108808088858109,((14.0098:0.00000108808088858109,(14.0190:0.00000108808088858109,(14.0008:0.00000108808088858109,(14.0188:0.00000108808088858109,(11/08Warrior:0.00000108808088858109,FW1:0.00000108808088858109):0.00000108808088858109[98]):0.00001316329301146631[67]):0.00000108808088858109[19]):0.00000108808088858109[17]):0.00000108808088858109[9],14.0173:0.00000108808088858109):0.00000108808088858109[5]):0.00000108808088858109[3],14.0059:0.00000108808088858109):0.00000108808088858109[3],14.0072:0.00000108808088858109):0.00000773336325573670[3],14.0060:0.00000108808088858109):0.00000108808088858109[2]):0.00000365219051309115[2]):0.00000108808088858109[2],14.0169:0.00000108808088858109):0.00000108808088858109[0]):0.00000108808088858109[0],14.0061:0.00000108808088858109):0.00000108808088858109[0]):0.00000108808088858109[0],14.0069:0.00000108808088858109):0.00000108808088858109[0],14.0092:0.00000108808088858109):0.00000108808088858109[0]):0.00000108808088858109[0]):0.00000108808088858109[0]):0.00000108808088858109[0]):0.00000108808088858109[0]):0.00000108808088858109[0],14.0002:0.00000108808088858109):0.00000108808088858109[0]):0.00000108808088858109[7],(13/65:0.00000108808088858109,((13/18:0.00000108808088858109,(((RB1:0.00000108808088858109,RB2:0.00000108808088858109):0.00000108808088858109[39],14.0015:0.00000108808088858109):0.00001016791284065627[37],13/26:0.00000108808088858109):0.00000108808088858109[7]):0.00000108808088858109[4],13/15:0.00000108808088858109):0.00000108808088858109[4]):0.00000108808088858109[4]):0.00009612313717635814[58]):0.00000108808088858109[48]):0.00000108808088858109[61]):0.00014484419533609383[76],((((((14.0172:0.00000108808088858109,(((14.0166:0.00000108808088858109,(((14.0153:0.00000108808088858109,(((14.0151:0.00000108808088858109,(14.0084:0.00000108808088858109,(((14.0090:0.00000108808088858109,(((((14.0021:0.00000108808088858109,(14.0043:0.00000108808088858109,(14.0180:0.00000108808088858109,(((((14.0163:0.00000108808088858109,(((14.0146:0.00000108808088858109,((14.0094:0.00000108808088858109,(14.0155:0.00000108808088858109,(((14.0175:0.00000108808088858109,((((((14.0176:0.00000108808088858109,(14.0160:0.00000108808088858109,((14.0159:0.00000108808088858109,((14.0042:0.00000108808088858109,((14.0174:0.00000108808088858109,(14.0006:0.00000108808088858109,(14.0179:0.00000108808088858109,((14.0086:0.00000108808088858109,((14.0135:0.00000108808088858109,(14.0139:0.00000108808088858109,14.0215:0.00000108808088858109):0.00000108808088858109[0]):0.00000108808088858109[0],14.0091:0.00000108808088858109):0.00000108808088858109[0]):0.00000108808088858109[0],14.0148:0.00000108808088858109):0.00000108808088858109[0]):0.00000108808088858109[0]):0.00000108808088858109[0]):0.00000108808088858109[0],14.0152:0.00000108808088858109):0.00000108808088858109[0]):0.00000108808088858109[0],14.0095:0.00000108808088858109):0.00000108808088858109[0]):0.00000108808088858109[0],14.0108:0.00000108808088858109):0.00000108808088858109[0]):0.00000108808088858109[0]):0.00000108808088858109[0],14.0016:0.00000108808088858109):0.00000108808088858109[0],14.0089:0.00000108808088858109):0.00000108808088858109[0],14.0096:0.00000108808088858109):0.00000108808088858109[0],14.0017:0.00000108808088858109):0.00000108808088858109[0],14.0046:0.00000108808088858109):0.00000108808088858109[0]):0.00000108808088858109[0],14.0037:0.00000108808088858109):0.00000108808088858109[0],14.0105:0.00000108808088858109):0.00000108808088858109[0]):0.00000108808088858109[0]):0.00000108808088858109[0],14.0007:0.00000108808088858109):0.00000108808088858109[0]):0.00000108808088858109[0],14.0128:0.00000108808088858109):0.00000108808088858109[0],14.0127:0.00000108808088858109):0.00000108808088858109[0]):0.00000108808088858109[0],14.0167:0.00000108808088858109):0.00000108808088858109[0],14.0088:0.00000108808088858109):0.00000108808088858109[0],14.0047:0.00000108808088858109):0.00000108808088858109[0],14.0024:0.00000108808088858109):0.00000108808088858109[0]):0.00000108808088858109[0]):0.00000108808088858109[0]):0.00000108808088858109[0],14.0087:0.00000108808088858109):0.00000108808088858109[0],14.0079:0.00000108808088858109):0.00000108808088858109[0],14.0041:0.00000108808088858109):0.00000108808088858109[0],14.0145:0.00000108808088858109):0.00000108808088858109[0]):0.00000108808088858109[0],14.0014:0.00000108808088858109):0.00000108808088858109[0],14.0018:0.00000108808088858109):0.00000108808088858109[1]):0.00000108808088858109[0]):0.00000108808088858109[0],14.0004:0.00000108808088858109):0.00000108808088858109[0],14.0129:0.00000108808088858109):0.00000108808088858109[0]):0.00000108808088858109[0],14.0097:0.00000108808088858109):0.00000108808088858109[0],14.0126:0.00000108808088858109):0.00000108808088858109[0]):0.00000108808088858109[0],14.0085:0.00000108808088858109):0.00000171153899308242[0],14.0142:0.00000108808088858109):0.00000108808088858109[0]):0.00000108808088858109[0],(13/32:0.00000108808088858109,(14.0181:0.00000108808088858109,(14.0023:0.00000108808088858109,((14.0005:0.00000108808088858109,(14.0040:0.00000108808088858109,(14.0039:0.00000108808088858109,((14.0165:0.00000108808088858109,(14.0020:0.00000108808088858109,(((13/12:0.00000108808088858109,(((13/35:0.00000108808088858109,((13/34:0.00000108808088858109,(13/39:0.00000108808088858109,(13/29:0.00000108808088858109,(13/30:0.00000108808088858109,(13/37:0.00000108808088858109,(13/36:0.00000108808088858109,(13/24:0.00000108808088858109,(13/22:0.00000108808088858109,(14.0019:0.00000108808088858109,(14.0036:0.00000108808088858109,(14.0203:0.00000108808088858109,(14.0182:0.00000108808088858109,((((14.0193:0.00000108808088858109,((14.0183:0.00000108808088858109,(14.0225:0.00000108808088858109,(((14.0195:0.00000108808088858109,14.0227:0.00000709912840535301):0.00000108808088858109[31],14.0216:0.00000108808088858109):0.00000108808088858109[23],14.0226:0.00000108808088858109):0.00000108808088858109[23]):0.00000108808088858109[15]):0.00000108808088858109[16],14.0210:0.00000108808088858109):0.00000108808088858109[8]):0.00000108808088858109[9],14.0218:0.00000108808088858109):0.00000108808088858109[13],14.0191:0.00000108808088858109):0.00000108808088858109[10],14.0205:0.00000108808088858109):0.00000108808088858109[12]):0.00007150912761926449[43]):0.00000603351527660684[19]):0.00002251231634075373[7]):0.00000108808088858109[4]):0.00000108808088858109[0]):0.00000108808088858109[0]):0.00000108808088858109[0]):0.00000108808088858109[0]):0.00000108808088858109[0]):0.00000108808088858109[1]):0.00000108808088858109[0]):0.00000108808088858109[0],13/25:0.00000108808088858109):0.00000108808088858109[1]):0.00000108808088858109[1],13/14:0.00000108808088858109):0.00000108808088858109[0],13/28:0.00000108808088858109):0.00000108808088858109[0]):0.00000108808088858109[0],13/71:0.00000108808088858109):0.00000108808088858109[2],13/20:0.00000108808088858109):0.00000108808088858109[3]):0.00000108808088858109[0]):0.00000108808088858109[0],14.0081:0.00000108808088858109):0.00000183034627052217[0]):0.00000108808088858109[0]):0.00000108808088858109[0]):0.00000113030744818892[0],14.0035:0.00000108808088858109):0.00000108822913244048[0]):0.00000109589578396586[0]):0.00000110123072882865[0]):0.00000108808088858109[0]):0.00000108808088858109[1],13/40:0.00000108808088858109):0.00000108808088858109[2],14.0044:0.00000108808088858109):0.00000108843517670475[6],14.0158:0.00000108808088858109):0.00001662613832322449[19],14.0140:0.00000631375235183731):0.00040875970189576451[61]):0.00018755300471356203[43]):0.00011695731621514894[33],(((17.0203:0.00000108808088858109,17.0189:0.00000108808088858109):0.00000108808088858109[78],17.0208:0.00000108808088858109):0.00011705653213286305[100],(16.0796:0.00008928021347912477,(17.0190:0.00005897568609963251,(17.0194:0.00000108808088858109,17.0193:0.00000108808088858109):0.00010129545873916891[100]):0.00007741472478746911[67]):0.00008000481276534822[23]):0.00004589160055613927[7]):0.00004801459304759215[7]):0.00008437879357913315[6],(16.0144:0.00007215507468529949,(17.0204:0.00000108808088858109,17.0191:0.00000108808088858109):0.00013265878498788501[100]):0.00011376281440638258[26]):0.00005325377222658438[0]):0.00013221357343339411[3],17.0192:0.00013701473230026264):0.00005017622476310233[10]):0.00010081370448097189[21],((15.0574:0.00000108808088858109,15.0579:0.00000108808088858109):0.00000108808088858109[52],15.0573:0.00000108808088858109):0.00035035857524775627[100]):0.00009634723729469417[20]):0.00007098502306880369[59]):0.00022152339992069964[82],(16.0527:0.00000108808088858109,((15.0305:0.00000108808088858109,15.0351:0.00000108808088858109):0.00001286781017667964[25],(17.0009:0.00000108808088858109,((17.0021:0.00000108808088858109,(17.0008:0.00000108808088858109,(17.0006:0.00000108808088858109,((17.0007:0.00000108808088858109,((((((((15.0367:0.00000108808088858109,(15.0361:0.00000108808088858109,(15.0365:0.00000108808088858109,(15.0609:0.00000108808088858109,(16.0548:0.00000108808088858109,(15.0596:0.00000108808088858109,(16.0535:0.00000108808088858109,(16.0142:0.00000108808088858109,((15.0353:0.00000108808088858109,(15.0363:0.00000108808088858109,((17.0058:0.00000108808088858109,((16.0529:0.00000108808088858109,((15.0357:0.00000108808088858109,(((16.0536:0.00000108808088858109,(16.0145:0.00000108808088858109,15.0366:0.00000108808088858109):0.00000135171319045311[33]):0.00000108808088858109[35],17.0023:0.00000108808088858109):0.00000108808088858109[3],15.0308:0.00000108808088858109):0.00000108808088858109[1]):0.00000108808088858109[2],15.0606:0.00000108808088858109):0.00000108808088858109[1]):0.00000108808088858109[0],15.0354:0.00000108808088858109):0.00000108808088858109[0]):0.00000108808088858109[0],15.0608:0.00000108808088858109):0.00000108808088858109[0]):0.00000108808088858109[0]):0.00000108808088858109[0],15.036:0.00000108808088858109):0.00000108808088858109[0]):0.00000108808088858109[0]):0.00000108808088858109[0]):0.00000108808088858109[0]):0.00000108808088858109[0]):0.00000108808088858109[0]):0.00000108808088858109[0]):0.00000108808088858109[0]):0.00000108808088858109[0],17.0057:0.00000108808088858109):0.00000108808088858109[0],17.0022:0.00000108808088858109):0.00000108808088858109[1],15.0597:0.00000108808088858109):0.00000108808088858109[1],15.0348:0.00000108808088858109):0.00000108808088858109[1],15.0356:0.00000108808088858109):0.00000108808088858109[1],15.035:0.00000108808088858109):0.00000108808088858109[1],15.0604:0.00000108808088858109):0.00000108808088858109[3]):0.00000108808088858109[0],16.0551:0.00000108808088858109):0.00000108808088858109[1]):0.00000108808088858109[1]):0.00000793937423662855[6]):0.00000108808088858109[5],16.0555:0.00000456876636579351):0.00000108808088858109[2]):0.00001145130068688036[3]):0.00000108808088858109[1]):0.00001155787314359911[4]):0.00001604079576114973[3],15.0306:0.00000108808088858109);
