# Supplementary material for: MARPLE, a point-of-care, strain-level disease diagnostics and surveillance tool for complex fungal pathogens
Source: BMC Biol. 2019 Aug 13;17:65. doi: 10.1186/s12915-019-0684-y (PMC6691556; doi:10.1186/s12915-019-0684-y)
Supplement: Supplementary file 11 — Phylogenetic analysis of the 301 global Pst isolates using sequences for the 242 genes selected and data for these genes generated on the HiSeq platform for the 51 Ethiopian Pst isolates. Newick format. (NEWICK 19 kb) [file 12915_2019_684_MOESM11_ESM.newick]

(((16.0555:0.00000473288078573699,((17.0008:0.00000105822184471254,(17.0006:0.00000105822184471254,((15.0604:0.00000105822184471254,(15.035:0.00000105822184471254,((15.0348:0.00000105822184471254,(15.0597:0.00000105822184471254,(15.0367:0.00000105822184471254,((17.0057:0.00000105822184471254,(17.0058:0.00000105822184471254,(((16.0142:0.00000105822184471254,(15.0608:0.00000105822184471254,(15.0305:0.00000105822184471254,15.0363:0.00000105822184471254):0.00000105822184471254):0.00000105822184471254):0.00000105822184471254,((16.0548:0.00000105822184471254,(((15.0609:0.00000105822184471254,(15.0596:0.00000105822184471254,(15.036:0.00000105822184471254,(15.0353:0.00000105822184471254,((15.0361:0.00000105822184471254,(15.0354:0.00000105822184471254,(16.0529:0.00000105822184471254,(15.0357:0.00000105822184471254,(15.0308:0.00000105822184471254,((16.0536:0.00000105822184471254,(16.0145:0.00000105822184471254,15.0366:0.00000105822184471254):0.00000169246882000229):0.00000105822184471254,16.0554:0.00000105822184471254):0.00000105822184471254):0.00000105822184471254):0.00000105822184471254):0.00000105822184471254):0.00000105822184471254):0.00000105822184471254,16.0535:0.00000105822184471254):0.00000105822184471254):0.00000105822184471254):0.00000105822184471254):0.00000105822184471254):0.00000105822184471254,17.0023:0.00000105822184471254):0.00000105822184471254,15.0606:0.00000105822184471254):0.00000105822184471254):0.00000105822184471254,15.0365:0.00000105822184471254):0.00000105822184471254):0.00000105822184471254,17.0007:0.00000105822184471254):0.00000105822184471254):0.00000105822184471254):0.00000105822184471254,17.0022:0.00000105822184471254):0.00000105822184471254):0.00000105822184471254):0.00000105822184471254):0.00000105822184471254,15.0356:0.00000105822184471254):0.00000105822184471254):0.00000105822184471254):0.00000105822184471254,16.0551:0.00000105822184471254):0.00000105822184471254):0.00000105822184471254):0.00000105822184471254,17.0021:0.00000105822184471254):0.00001700209066345877):0.00000105822184471254,17.0009:0.00000105822184471254):0.00001702640979131606,(((((16.0776:0.00000105822184471254,17-05585:0.00000105822184471254):0.00001732265739696995,(17-0557:0.00000105822184471254,(((17-0503:0.00000105822184471254,(16.0774:0.00000105822184471254,(((17-0614:0.00000105822184471254,(17-0532:0.00000105822184471254,(17-0496:0.00000105822184471254,(17-0519:0.00000105822184471254,(17-0593:0.00000105822184471254,(((((((17-0494:0.00000105822184471254,(17-0595:0.00000105822184471254,((17-0493:0.00000105822184471254,(17-0600:0.00000105822184471254,((17-0565:0.00000105822184471254,((17-0613:0.00000105822184471254,((17-0602:0.00000105822184471254,(17-052:0.00000105822184471254,(17-0553:0.00000105822184471254,(17-0521:0.00000105822184471254,17-0563:0.00000105822184471254):0.00000105822184471254):0.00000105822184471254):0.00000105822184471254):0.00000105822184471254,17-0569:0.00000105822184471254):0.00000105822184471254):0.00000105822184471254,17-0500:0.00000105822184471254):0.00000105822184471254):0.00000105822184471254,17-0495:0.00000105822184471254):0.00000105822184471254):0.00000105822184471254):0.00000105822184471254,17-0518:0.00000105822184471254):0.00000105822184471254):0.00000105822184471254):0.00000105822184471254,17-0489:0.00000105822184471254):0.00000105822184471254,17-057:0.00000105822184471254):0.00000105822184471254,17-0491:0.00000322010404622260):0.00000105822184471254,17-0523:0.00000105822184471254):0.00000105822184471254,17-0497:0.00000105822184471254):0.00000105822184471254,17-0499:0.00000105822184471254):0.00000105822184471254):0.00000105822184471254):0.00000105822184471254):0.00000808246956855722):0.00002180284710332793):0.00000112425753937643,16.0779:0.00000105822184471254):0.00000105822184471254,17-0498:0.00000105822184471254):0.00000273002088479333):0.00000105822184471254):0.00000105822184471254,17-0504:0.00000105822184471254):0.00000105822184471254,(17-049:0.00000105822184471254,(17-0525:0.00000105822184471254,(16.0775:0.00000105822184471254,(((((17-0492:0.00000105822184471254,(17-0511:0.00000105822184471254,(17-0528:0.00000105822184471254,17-0559:0.00000105822184471254):0.00000105822184471254):0.00000105822184471254):0.00000748581737268916,17-0515:0.00000105822184471254):0.00000105822184471254,((17-0612:0.00000105822184471254,((16-0883:0.00000105822184471254,(17-0501:0.00000105822184471254,17-0510:0.00000105822184471254):0.00000105822184471254):0.00000105822184471254,17-0507:0.00000105822184471254):0.00000105822184471254):0.00000587009119643208,17-0562:0.00000105822184471254):0.00000105822184471254):0.00000105822184471254,17-0611:0.00000105822184471254):0.00001265346938186437,17-0615:0.00000105822184471254):0.00000105822184471254):0.00000722965216857739):0.00000419615189731355):0.00000105822184471254):0.00002217584557919781):0.00004212618981644988):0.00033245086491372997,(((((16.0772:0.00000105822184471254,16.0771:0.00000105822184471254):0.00000719511721571930,(((T13/3:0.00000105822184471254,((T13/1:0.00000105822184471254,((15.0191:0.00000105822184471254,(15.0189:0.00000105822184471254,(14.0077:0.00000105822184471254,((15.0188:0.00000105822184471254,(Clarecollected(CL1):0.00000105822184471254,14.0120:0.00000105822184471254):0.00000105822184471254):0.00000105822184471254,14.0010:0.00000105822184471254):0.00000105822184471254):0.00000105822184471254):0.00000105822184471254):0.00000105822184471254,T13/2:0.00000105822184471254):0.00000162228649948178):0.00000105822184471254,15.019:0.00000105822184471254):0.00000105822184471254):0.00000105822184471254,14.0062:0.00000105822184471254):0.00000110175550740096,14.0115:0.00000105822184471254):0.00000617599967059873):0.00002059749970052491,(17-0548:0.00000105822184471254,((17-0571:0.00000105822184471254,(17-0567:0.00000105822184471254,17-0564:0.00000105822184471254):0.00000105822184471254):0.00000105822184471254,17-0549:0.00000105822184471254):0.00000105822184471254):0.00001914466974248334):0.00013980286223357578,((14.0236:0.00003954704547362049,(((12/12:0.00014247678946117495,11/03:0.00011716236324237131):0.00038202798279540653,(14.0238:0.00012670423776136612,(14.0240:0.00031214336837558342,14.0239:0.00020481316401460651):0.00017879008870973478):0.00014597579186598862):0.00028118314556116540,((14.0080:0.00016044360206509623,((11/13:0.00058056492714995121,(11/128:0.00010810494503061998,(06/01:0.00015057808243177777,12/08:0.00022545098397775169):0.00015375252286586055):0.00150276387573984268):0.00040595399728106726,((14.0030:0.00076828999535199821,14.0029:0.00098322788666866984):0.00092238666945326450,((Qld-1:0.00024524926257266685,(Qld-3:0.00138140784189063975,Qld-2:0.00011943710131128772):0.00013774981457587742):0.00077785213381618393,(ATR-1:0.00090403230528850588,(ATR-3:0.00067691494100506112,ATR-2:0.00099210427269977243):0.00043628189866103470):0.00021108827599654177):0.00113466929665582863):0.00062773247145619698):0.00283741782023754678):0.00088527390772490241,((Chile_31:0.00024770714235583893,((Chile_4:0.00018494682506858159,Chile_30:0.00029393577417903452):0.00009578192379528573,Chile_18:0.00019589504689634715):0.00007954366990385841):0.00019435440052531849,Chile_3:0.00010441598267317670):0.00028500235778592330):0.00055557160205343882):0.00045307592828000191):0.00043662156356885629,(((14.0078:0.00000105822184471254,(((13/21:0.00000105822184471254,(13/182:0.00000105822184471254,((13/09:0.00000105822184471254,(13/23:0.00000105822184471254,13/33:0.00000105822184471254):0.00000105822184471254):0.00000105822184471254,13/42:0.00000326514306486892):0.00000105822184471254):0.00000105822184471254):0.00000105822184471254,78/66:0.00000105822184471254):0.00000642258735819358,((((87/27s2:0.00000105822184471254,((08/21Solstice:0.00000105822184471254,((87/66s1:0.00000105822184471254,(WYR88.5SS1:0.00000105822184471254,(WYR88.44SS3:0.00000105822184471254,(WYR88.45SS:0.00000105822184471254,(((j02-022:0.00000105822184471254,(J8861m2:0.00000105822184471254,J0085F:0.00000774185069277388):0.00000105822184471254):0.00000105822184471254,J01144Bm1:0.00000105822184471254):0.00000105822184471254,WYR88.55SS:0.00000105822184471254):0.00000105822184471254):0.00000105822184471254):0.00000105822184471254):0.00000105822184471254):0.00000105822184471254,98/83s3:0.00000105822184471254):0.00000105822184471254):0.00000105822184471254,WYR78.66SS1:0.00000105822184471254):0.00000105822184471254):0.00000232479606905317,J89121M6:0.00000105822184471254):0.00002760382632082567,(((11/140Sterling:0.00000105822184471254,(J89110:0.00000105822184471254,03/7Brock:0.00000105822184471254):0.00000105822184471254):0.00001473525405869895,01/34s10:0.00000105822184471254):0.00000105822184471254,08/501Timber:0.00000105822184471254):0.00000105822184471254):0.00005316991270283971,J02055C:0.00000378480968059740):0.00062201657705726555):0.00007049192858723923):0.00031034260822983549,14.0141:0.00001114007514320485):0.00030316950686802075,13/38:0.00000105822184471254):0.00011933889236615538):0.00007539579149942296):0.00016705147120910283,(((((16.0797:0.00000105822184471254,16.0803:0.00000105822184471254):0.00004298657985221115,(((16.0802:0.00002833872995162853,16.0788:0.00012405271198007869):0.00002410050327143911,16.0794:0.00009036339235891211):0.00006567052936321206,((16.0800:0.00010230720376869328,(((16.0790:0.00000105822184471254,16.0791:0.00000105822184471254):0.00000105822184471254,16.0793:0.00000105822184471254):0.00007513365159096117,(16.0804:0.00000105822184471254,16.0798:0.00000105822184471254):0.00015444669609768622):0.00008713174810886346):0.00005717600630879833,((16.0787:0.00000105822184471254,16.0783:0.00000105822184471254):0.00013640616167891556,(16.0789:0.00000105822184471254,16.0801:0.00000105822184471254):0.00012510972651947345):0.00006838410524899303):0.00003074653768504539):0.00005533421397207942):0.00008868826534497324,16.0799:0.00006407274411797838):0.00012674543755946026,(((17.0192:0.00010507843197005936,(17.0190:0.00006303778262180321,(17.0194:0.00000105822184471254,17.0193:0.00000105822184471254):0.00011645863219126143):0.00006222519359321672):0.00002678626445392348,16.0796:0.00010586256910692094):0.00009278430836985279,((((17.0207:0.00000105822184471254,(17.0197:0.00000105822184471254,16.0786:0.00000105822184471254):0.00000105822184471254):0.00000835620350260675,16.0782:0.00000346424758158280):0.00012055815148587119,((16.0144:0.00009683757397981430,(17.0191:0.00000105822184471254,17.0204:0.00000105822184471254):0.00007356276902022295):0.00013073861434663287,(17.0208:0.00000105822184471254,(17.0203:0.00000105822184471254,17.0189:0.00000105822184471254):0.00000105822184471254):0.00011325665068678268):0.00006872327680604916):0.00005737214984391976,(15.0349:0.00003468273077322147,((15.0078:0.00005364474486778021,(17.0030:0.00000105822184471254,(17.0089:0.00000105822184471254,(17.0286:0.00000105822184471254,(((15.0409:0.00000105822184471254,(17.0029:0.00000105822184471254,((16.0183:0.00000105822184471254,((16.0182:0.00000105822184471254,(14.0027:0.00000105822184471254,16.0186:0.00000105822184471254):0.00000105822184471254):0.00000105822184471254,14.0025:0.00000105822184471254):0.00000105822184471254):0.00000105822184471254,17.0090:0.00000105822184471254):0.00000105822184471254):0.00000105822184471254):0.00000542071898975615,17.0028:0.00000105822184471254):0.00000875863912694692,17.0031:0.00000105822184471254):0.00000105822184471254):0.00000105822184471254):0.00000105822184471254):0.00010842681994735965):0.00008160613785309160,((13/40:0.00000105822184471254,(((((((14.0180:0.00000105822184471254,(14.0094:0.00000105822184471254,(14.0005:0.00000105822184471254,(14.0014:0.00000105822184471254,(14.0037:0.00000105822184471254,(14.0127:0.00000105822184471254,((14.0041:0.00000105822184471254,(14.0021:0.00000105822184471254,(((((14.0096:0.00000105822184471254,(((((14.0152:0.00000105822184471254,(((14.0020:0.00000105822184471254,(13/20:0.00000105822184471254,((((13/29:0.00000105822184471254,((13/34:0.00000105822184471254,(13/36:0.00000105822184471254,(14.0019:0.00000105822184471254,((13/24:0.00000105822184471254,(((((13/35:0.00000105822184471254,(13/39:0.00000105822184471254,(13/30:0.00000105822184471254,(13/32:0.00000105822184471254,(14.0126:0.00000105822184471254,(((((((14.0023:0.00000105822184471254,(14.0084:0.00000105822184471254,(14.0203:0.00000105822184471254,(14.0139:0.00000105822184471254,(((14.0129:0.00000105822184471254,(14.0158:0.00000105822184471254,(14.0227:0.00000105822184471254,14.0195:0.00000105822184471254):0.00001702713970901742):0.00000105822184471254):0.00000105822184471254,14.0036:0.00000105822184471254):0.00000105822184471254,14.0176:0.00000105822184471254):0.00000105822184471254):0.00000105822184471254):0.00000105822184471254):0.00000105822184471254):0.00000105822184471254,14.0040:0.00000105822184471254):0.00000105822184471254,14.0035:0.00000105822184471254):0.00000105822184471254,14.0181:0.00000105822184471254):0.00000105822184471254,14.0165:0.00000105822184471254):0.00000105822184471254,14.0142:0.00000105822184471254):0.00000105822184471254,14.0081:0.00000105822184471254):0.00000105822184471254):0.00000105822184471254):0.00000105822184471254):0.00000105822184471254):0.00000105822184471254):0.00000105822184471254,13/28:0.00000105822184471254):0.00000105822184471254,14.0004:0.00000105822184471254):0.00000105822184471254,13/37:0.00000105822184471254):0.00000105822184471254,13/14:0.00000105822184471254):0.00000105822184471254):0.00000105822184471254,13/22:0.00000105822184471254):0.00000105822184471254):0.00000105822184471254):0.00000105822184471254):0.00000105822184471254,14.0097:0.00000105822184471254):0.00000105822184471254):0.00000105822184471254,13/71:0.00000105822184471254):0.00000105822184471254,13/12:0.00000105822184471254):0.00000105822184471254,13/25:0.00000105822184471254):0.00000105822184471254):0.00000105822184471254):0.00000105822184471254,(((14.0079:0.00000105822184471254,(((14.0087:0.00000105822184471254,((14.0160:0.00000105822184471254,(((14.0182:0.00000105822184471254,(14.0205:0.00000105822184471254,((((14.0193:0.00000105822184471254,(14.0225:0.00000105822184471254,(14.0210:0.00000105822184471254,(14.0226:0.00000105822184471254,14.0216:0.00000105822184471254):0.00000105822184471254):0.00000105822184471254):0.00000105822184471254):0.00000105822184471254,14.0218:0.00000105822184471254):0.00000105822184471254,14.0183:0.00000105822184471254):0.00000105822184471254,14.0191:0.00000105822184471254):0.00000105822184471254):0.00000105822184471254):0.00008900141191706358,14.0091:0.00000105822184471254):0.00000105822184471254,14.0086:0.00000105822184471254):0.00000105822184471254):0.00000105822184471254,14.0105:0.00000105822184471254):0.00000105822184471254):0.00000105822184471254,14.0006:0.00000105822184471254):0.00000105822184471254,14.0159:0.00000105822184471254):0.00000105822184471254):0.00000105822184471254,14.0174:0.00000105822184471254):0.00000105822184471254,14.0024:0.00000105822184471254):0.00000105822184471254):0.00000105822184471254,14.0108:0.00000105822184471254):0.00000105822184471254):0.00000105822184471254,14.0146:0.00000105822184471254):0.00000105822184471254,14.0095:0.00000105822184471254):0.00000105822184471254,14.0089:0.00000105822184471254):0.00000105822184471254,14.0128:0.00000105822184471254):0.00000105822184471254):0.00000105822184471254,14.0088:0.00000105822184471254):0.00000105822184471254,14.0046:0.00000105822184471254):0.00000105822184471254,14.0017:0.00000105822184471254):0.00000105822184471254,14.0007:0.00000105822184471254):0.00000105822184471254):0.00000105822184471254):0.00000105822184471254,14.0043:0.00000105822184471254):0.00000105822184471254):0.00000105822184471254):0.00000105822184471254):0.00000105822184471254):0.00000105822184471254):0.00000105822184471254):0.00000105822184471254,14.0145:0.00000105822184471254):0.00000105822184471254,14.0155:0.00000105822184471254):0.00000105822184471254,(14.0175:0.00000105822184471254,(14.0047:0.00000105822184471254,(((14.0090:0.00000105822184471254,((14.0163:0.00000105822184471254,((((((14.0148:0.00000105822184471254,(14.0179:0.00000105822184471254,((14.0215:0.00000666460910477781,14.0140:0.00000105822184471254):0.00000105822184471254,14.0016:0.00000105822184471254):0.00000105822184471254):0.00000105822184471254):0.00000105822184471254,14.0135:0.00000105822184471254):0.00000105822184471254,14.0166:0.00000105822184471254):0.00000105822184471254,14.0153:0.00000105822184471254):0.00000105822184471254,14.0172:0.00000105822184471254):0.00000105822184471254,14.0018:0.00000105822184471254):0.00000105822184471254):0.00000105822184471254,14.0167:0.00000105822184471254):0.00000105822184471254):0.00000105822184471254,14.0042:0.00000105822184471254):0.00000105822184471254,14.0085:0.00000105822184471254):0.00000105822184471254):0.00000105822184471254):0.00000105822184471254):0.00000105822184471254,14.0151:0.00000105822184471254):0.00000105822184471254,14.0039:0.00000105822184471254):0.00001917778458872354,14.0044:0.00000105822184471254):0.00000827796332677616):0.00041767484935199915,((((14.0009:0.00000105822184471254,((((13/15:0.00000105822184471254,((13/19:0.00000105822184471254,(((14.0026:0.00000105822184471254,((13/520:0.00000105822184471254,((14.0103:0.00000105822184471254,((14.0093:0.00000105822184471254,(((14.0092:0.00000105822184471254,((((14.0188:0.00000105822184471254,(FW1:0.00000105822184471254,11/08Warrior:0.00000105822184471254):0.00000105822184471254):0.00001409350257874151,(14.0098:0.00000105822184471254,((14.0072:0.00000105822184471254,((14.0173:0.00000105822184471254,(RB2:0.00000105822184471254,RB1:0.00000105822184471254):0.00000105822184471254):0.00000105822184471254,13/123:0.00000105822184471254):0.00000105822184471254):0.00000441819478064802,14.0190:0.00000105822184471254):0.00000105822184471254):0.00000105822184471254):0.00000105822184471254,14.0059:0.00000105822184471254):0.00002686359864663922,14.0061:0.00000105822184471254):0.00000105822184471254):0.00000105822184471254,14.0101:0.00000105822184471254):0.00000105822184471254,14.0169:0.00000105822184471254):0.00000105822184471254):0.00000105822184471254,14.0001:0.00000105822184471254):0.00000105822184471254):0.00000105822184471254,14.0011:0.00000105822184471254):0.00000105822184471254):0.00000105822184471254,14.0002:0.00000105822184471254):0.00000105822184471254):0.00000105822184471254,14.0069:0.00000105822184471254):0.00000105822184471254,14.0099:0.00000105822184471254):0.00000105822184471254):0.00000105822184471254,13/65:0.00000105822184471254):0.00000105822184471254):0.00000105822184471254,13/26:0.00000105822184471254):0.00000105822184471254,14.0060:0.00000105822184471254):0.00000105822184471254,13/18:0.00000105822184471254):0.00000105822184471254):0.00006564852299606451,13/27:0.00000105822184471254):0.00000105822184471254,14.0076:0.00000105822184471254):0.00001545169596262639,(13/120:0.00000105822184471254,(14.0008:0.00000105822184471254,14.0015:0.00000249132897332753):0.00000105822184471254):0.00000105822184471254):0.00014315488693470238):0.00017992121386479703):0.00012220905589378919):0.00004071523544840145):0.00008790518186281039):0.00011335153497628089):0.00011606664355593518,((15.0574:0.00000105822184471254,15.0579:0.00000105822184471254):0.00000105822184471254,15.0573:0.00000105822184471254):0.00035456810546561534):0.00008792617882739443):0.00008999363805250545):0.00019183778795030064,15.0355:0.00000861824779728889):0.00002085544054955356,((15.0359:0.00000105822184471254,15.0351:0.00000105822184471254):0.00000105822184471254,15.0306:0.00000105822184471254):0.00001211080242214870):0.00000105822184471254,16.0527:0.00000105822184471254):0.0;
